# Supplementary material for: An Integrated Transcriptomic Approach to Identify Molecular Markers of Calcineurin Inhibitor Nephrotoxicity in Pediatric Kidney Transplant Recipients
Source: Int J Mol Sci. 2021 May 21;22(11):5414. doi: 10.3390/ijms22115414 (PMC8196602; doi:10.3390/ijms22115414)
Supplement: Supplementary file 1 [file ijms-22-05414-s001.zip]

Archive with 8 entries (4 files):
- ijms-1199334-supplementary/
- ijms-1199334-supplementary/CNIT supplementary files/
- ijms-1199334-supplementary/CNIT supplementary files/Supplementary materials CNIT 5-4-21.pdf
- ijms-1199334-supplementary/CNIT supplementary files/Supplementary Table 1 CNIT.xlsx
- ijms-1199334-supplementary/__MACOSX/
- ijms-1199334-supplementary/__MACOSX/CNIT supplementary files/
- ijms-1199334-supplementary/__MACOSX/CNIT supplementary files/._Supplementary materials CNIT 5-4-21.docx
- ijms-1199334-supplementary/__MACOSX/CNIT supplementary files/._Supplementary Table 1 CNIT.xlsx
