# Supplementary material for: An Integrated Transcriptomic Approach to Identify Molecular Markers of Calcineurin Inhibitor Nephrotoxicity in Pediatric Kidney Transplant Recipients
Source: Int J Mol Sci. 2021 May 21;22(11):5414. doi: 10.3390/ijms22115414 (PMC8196602; doi:10.3390/ijms22115414)
Supplement: Supplementary file 1 [file ijms-22-05414-s001.zip › ijms-1199334-supplementary/CNIT supplementary files/Supplementary Table 1 CNIT.xlsx]

## Sheet: Sheet1
Supplemental Table 1: Differentially expressed genes between CNIT and Normal samples (FDR <5%, FC≥1.5)
probeset_id	Gene Title	Gene Symbol	Fold Change	p-value (a-level: 0.001)	q-value (FDR: 5%)
211436_at	PRO1095	LOC100131298	3.5	5.61e-09	2.53e-06
212036_s_at	pinin, desmosome associated protein	PNN	3.5	9.64e-09	3.46e-06
204560_at	FK506 binding protein 5	FKBP5	3.3	7.79e-05	0.000504
217578_at	---	---	3.2	2.67e-06	5.39e-05
214918_at	heterogeneous nuclear ribonucleoprotein M	HNRNPM	3	1.11e-07	8.96e-06
215555_at	---	---	2.9	4.82e-05	0.000359
217490_at	---	---	2.8	7.12e-08	7.97e-06
205518_s_at	cytidine monophosphate-N-acetylneuraminic acid hydroxylase (CMP-N-acetylneuraminate monooxygenase) pseudogene	CMAH	2.8	1.95e-07	1.17e-05
214657_s_at	nuclear paraspeckle assembly transcript 1 (non-protein coding)	NEAT1	2.7	6.56e-07	2.25e-05
207610_s_at	egf-like module containing, mucin-like, hormone receptor-like 2	EMR2	2.7	1.63e-05	0.000169
216020_at	Interferon induced with helicase C domain 1	IFIH1	2.7	1.52e-05	0.00016
217536_x_at	---	---	2.6	1.13e-06	3.14e-05
219094_at	armadillo repeat containing 8	ARMC8	2.6	4.44e-10	1.31e-06
219567_s_at	defects in morphology 1 homolog (S. cerevisiae)	DEM1	2.6	1.14e-07	9.18e-06
211310_at	enhancer of zeste homolog 1 (Drosophila)	EZH1	2.6	1.68e-07	1.1e-05
206675_s_at	SKI-like oncogene	SKIL	2.6	4.82e-10	1.31e-06
208047_s_at	NGFI-A binding protein 1 (EGR1 binding protein 1)	NAB1	2.6	2.69e-06	5.4e-05
215545_at	---	---	2.5	2.55e-09	2.28e-06
215078_at	superoxide dismutase 2, mitochondrial	SOD2	2.5	0.000139	0.00076
220088_at	complement component 5a receptor 1	C5AR1	2.5	1.47e-07	1.03e-05
215410_at	PMS2 postmeiotic segregation increased 2 (S. cerevisiae)-like /// postmeiotic segregation increased 2-like 1 pseudogene /// postmeiotic segregation increased 2-like 14	LOC441259 /// PMS2L1 /// PMS2L14	2.5	4.94e-05	0.000364
221646_s_at	zinc finger, DHHC-type containing 11	ZDHHC11	2.5	4.75e-05	0.000356
216929_x_at	ABO blood group (transferase A, alpha 1-3-N-acetylgalactosaminyltransferase; transferase B, alpha 1-3-galactosyltransferase)	ABO	2.5	0.0004	0.00163
215751_at	RNA binding motif protein 26	RBM26	2.5	3.13e-07	1.49e-05
218983_at	complement component 1, r subcomponent-like	C1RL	2.4	9.75e-06	0.000119
218566_s_at	cysteine and histidine-rich domain (CHORD)-containing 1	CHORDC1	2.4	3.27e-06	6.06e-05
219208_at	F-box protein 11	FBXO11	2.4	3.83e-08	5.68e-06
205655_at	Mdm4 p53 binding protein homolog (mouse)	MDM4	2.4	2.94e-07	1.43e-05
217534_at	family with sequence similarity 49, member B	FAM49B	2.4	3.76e-07	1.63e-05
38241_at	butyrophilin, subfamily 3, member A3	BTN3A3	2.4	8.93e-05	0.000554
219191_s_at	bridging integrator 2	BIN2	2.4	2.52e-05	0.000226
220399_at	non-protein coding RNA 115	NCRNA00115	2.4	1.71e-06	3.98e-05
222123_s_at	hypoxia inducible factor 3, alpha subunit	HIF3A	2.3	0.000322	0.0014
220771_at	melanoma antigen	LOC51152	2.3	6.23e-05	0.000429
215011_at	small nucleolar RNA host gene 3 (non-protein coding)	SNHG3	2.3	8.63e-07	2.7e-05
216132_at	---	---	2.3	1.02e-06	2.92e-05
215713_at	---	---	2.3	6.52e-05	0.000442
212732_at	maternally expressed 3 (non-protein coding)	MEG3	2.3	0.000242	0.00114
213596_at	caspase 4, apoptosis-related cysteine peptidase	CASP4	2.3	3.28e-06	6.06e-05
203385_at	diacylglycerol kinase, alpha 80kDa	DGKA	2.3	0.000588	0.00215
207624_s_at	retinitis pigmentosa GTPase regulator	RPGR	2.3	3.68e-08	5.68e-06
214799_at	neurofascin homolog (chicken)	NFASC	2.3	9.82e-05	0.00059
217630_at	angel homolog 2 (Drosophila)	ANGEL2	2.3	3.46e-07	1.57e-05
210108_at	calcium channel, voltage-dependent, L type, alpha 1D subunit	CACNA1D	2.3	1.3e-06	3.35e-05
210516_at	family with sequence similarity 120A	FAM120A	2.3	4e-06	6.83e-05
214019_at	---	---	2.3	6.14e-07	2.16e-05
217075_x_at	myeloid/lymphoid or mixed-lineage leukemia 4	MLL4	2.3	9.85e-07	2.87e-05
216069_at	---	---	2.3	5.64e-05	0.000399
207117_at	zinc finger protein 117	ZNF117	2.3	1.68e-07	1.1e-05
220609_at	hypothetical protein LOC202181	LOC202181	2.2	1.45e-05	0.000156
210255_at	RAD51-like 1 (S. cerevisiae)	RAD51L1	2.2	2.43e-08	4.88e-06
210615_at	neuropilin 1	NRP1	2.2	7.84e-06	0.000102
215116_s_at	dynamin 1	DNM1	2.2	6.39e-06	9.16e-05
64432_at	chromosome 12 open reading frame 47	C12orf47	2.2	2.79e-07	1.4e-05
211602_s_at	transient receptor potential cation channel, subfamily C, member 1	TRPC1	2.2	1.5e-05	0.000159
209006_s_at	chromosome 1 open reading frame 63	C1orf63	2.2	4.59e-06	7.57e-05
206931_at	zinc finger protein 141	ZNF141	2.2	5.65e-06	8.54e-05
216965_x_at	spastic paraplegia 20 (Troyer syndrome)	SPG20	2.2	6.95e-07	2.3e-05
206471_s_at	plexin C1	PLXNC1	2.2	5.11e-05	0.000373
215718_s_at	PHD finger protein 3	PHF3	2.2	5.61e-07	2.04e-05
210631_at	neurofibromin 1	NF1	2.2	2.8e-08	5.32e-06
210875_s_at	zinc finger E-box binding homeobox 1	ZEB1	2.2	4.36e-06	7.29e-05
207082_at	colony stimulating factor 1 (macrophage)	CSF1	2.2	3.55e-08	5.66e-06
208109_s_at	chromosome 15 open reading frame 5	C15orf5	2.2	6.31e-06	9.11e-05
204645_at	cyclin T2	CCNT2	2.2	1.23e-07	9.65e-06
207600_at	potassium voltage-gated channel, Shaw-related subfamily, member 3	KCNC3	2.2	1.31e-06	3.35e-05
206500_s_at	chromosome 14 open reading frame 106	C14orf106	2.2	3.49e-05	0.000288
216121_at	---	---	2.2	1.49e-06	3.71e-05
216944_s_at	inositol 1,4,5-triphosphate receptor, type 1	ITPR1	2.2	1.19e-05	0.000138
210187_at	FK506 binding protein 1A, 12kDa	FKBP1A	2.2	3.71e-06	6.47e-05
215248_at	growth factor receptor-bound protein 10	GRB10	2.2	1.81e-05	0.000181
214716_at	BMP2 inducible kinase	BMP2K	2.2	1.84e-05	0.000182
216233_at	CD163 molecule	CD163	2.2	1.52e-06	3.75e-05
60794_f_at	zinc finger protein 814	ZNF814	2.2	5.25e-05	0.000378
214337_at	coatomer protein complex, subunit alpha	COPA	2.2	6.43e-08	7.34e-06
203743_s_at	thymine-DNA glycosylase	TDG	2.1	1.78e-08	4.73e-06
221159_at	---	---	2.1	7.81e-06	0.000102
216880_at	RAD51-like 1 (S. cerevisiae)	RAD51L1	2.1	2.12e-07	1.22e-05
217544_at	similar to hCG1725380	LOC729806	2.1	2.79e-05	0.000244
209851_at	zinc finger CCCH-type containing 13	ZC3H13	2.1	3.79e-07	1.63e-05
212706_at	similar to HSPC047 protein /// similar to HSPC047 protein /// RAS p21 protein activator 4	LOC100286937 /// LOC100287164 /// RASA4	2.1	8.98e-06	0.000112
202238_s_at	nicotinamide N-methyltransferase	NNMT	2.1	0.000141	0.000769
213605_s_at	---	---	2.1	0.000134	0.000741
222235_s_at	chondroitin sulfate N-acetylgalactosaminyltransferase 2 /// novel protein similar to chondroitin sulfate GalNAcT-2 (GALNACT-2)	CSGALNACT2 /// LOC644504	2.1	8.95e-07	2.75e-05
220735_s_at	SUMO1/sentrin specific peptidase 7	SENP7	2.1	6.87e-06	9.53e-05
220123_at	solute carrier family 35, member F5	SLC35F5	2.1	5.85e-06	8.71e-05
205525_at	caldesmon 1	CALD1	2.1	4.79e-05	0.000358
221480_at	heterogeneous nuclear ribonucleoprotein D (AU-rich element RNA binding protein 1, 37kDa)	HNRNPD	2.1	1.71e-07	1.11e-05
216042_at	tumor necrosis factor receptor superfamily, member 25	TNFRSF25	2.1	2.27e-05	0.000209
218340_s_at	ubiquitin-like modifier activating enzyme 6	UBA6	2.1	3.43e-06	6.22e-05
221645_s_at	zinc finger protein 83	ZNF83	2.1	1.54e-05	0.000162
209761_s_at	SP110 nuclear body protein	SP110	2.1	2.18e-05	0.000204
220858_at	sorbin and SH3 domain containing 2	SORBS2	2.1	3.94e-06	6.75e-05
204781_s_at	Fas (TNF receptor superfamily, member 6)	FAS	2.1	1.02e-05	0.000123
200731_s_at	protein tyrosine phosphatase type IVA, member 1	PTP4A1	2.1	1.16e-06	3.2e-05
211680_at	PDZ and LIM domain 5	PDLIM5	2.1	1.81e-05	0.000181
215162_at	Ral GTPase activating protein, alpha subunit 1 (catalytic)	RALGAPA1	2.1	9.38e-08	8.56e-06
202438_x_at	iduronate 2-sulfatase	IDS	2.1	3.16e-06	5.91e-05
215589_at	---	---	2.1	3e-08	5.47e-06
213006_at	CCAAT/enhancer binding protein (C/EBP), delta	CEBPD	2.1	6.8e-05	0.000456
203555_at	protein tyrosine phosphatase, non-receptor type 18 (brain-derived)	PTPN18	2.1	2.02e-08	4.73e-06
202015_x_at	---	---	2.1	9.96e-07	2.88e-05
219761_at	C-type lectin domain family 1, member A	CLEC1A	2	0.00034	0.00145
37170_at	BMP2 inducible kinase	BMP2K	2	2.26e-05	0.000209
219279_at	dedicator of cytokinesis 10	DOCK10	2	0.000317	0.00138
215919_s_at	mitochondrial ribosomal protein S11	MRPS11	2	1.53e-05	0.000161
209754_s_at	thymopoietin	TMPO	2	1.61e-06	3.85e-05
203888_at	thrombomodulin	THBD	2	8.13e-05	0.000519
216765_at	Mitogen-activated protein kinase kinase 5	MAP2K5	2	5.22e-07	1.99e-05
218614_at	chromosome 12 open reading frame 35	C12orf35	2	0.000116	0.000665
217531_at	---	---	2	2.18e-06	4.7e-05
220940_at	ankyrin repeat domain 36B	ANKRD36B	2	9.56e-06	0.000117
202714_s_at	KIAA0391	KIAA0391	2	3.56e-09	2.28e-06
216211_at	---	---	2	3.37e-06	6.17e-05
211736_at	Sp2 transcription factor	SP2	2	3.62e-06	6.41e-05
210436_at	chaperonin containing TCP1, subunit 8 (theta)	CCT8	2	5.14e-05	0.000374
207605_x_at	zinc finger protein 117	ZNF117	2	7.67e-06	0.000101
214354_x_at	surfactant protein B	SFTPB	2	2.74e-09	2.28e-06
201372_s_at	cullin 3	CUL3	2	3.04e-07	1.45e-05
219724_s_at	KIAA0748	KIAA0748	2	4.08e-05	0.000321
204853_at	origin recognition complex, subunit 2-like (yeast)	ORC2L	2	7.96e-08	8.41e-06
210409_at	chromosome 6 open reading frame 124	C6orf124	2	5.97e-07	2.12e-05
215758_x_at	zinc finger protein 93	ZNF93	2	9.31e-06	0.000115
216468_s_at	zinc finger protein 682	ZNF682	2	9.11e-06	0.000113
216097_at	---	---	2	1.19e-05	0.000137
210012_s_at	Ewing sarcoma breakpoint region 1	EWSR1	2	6.99e-06	9.66e-05
208542_x_at	zinc finger protein 208	ZNF208	2	0.000728	0.00252
205997_at	ADAM metallopeptidase domain 28	ADAM28	2	0.00059	0.00216
217596_at	UPF3 regulator of nonsense transcripts homolog A (yeast)	UPF3A	2	1.89e-07	1.16e-05
219017_at	ethanolamine kinase 1	ETNK1	2	5.24e-05	0.000378
215212_at	---	---	2	1.11e-05	0.000131
209984_at	lysine (K)-specific demethylase 4C	KDM4C	2	3.17e-08	5.66e-06
220022_at	zinc finger protein 334	ZNF334	2	9.6e-05	0.000582
213817_at	interleukin-1 receptor-associated kinase 3	IRAK3	2	1.49e-05	0.000158
216766_at	---	---	2	2.75e-06	5.44e-05
206695_x_at	zinc finger protein 43	ZNF43	2	1.63e-05	0.000169
214808_at	---	---	2	8.07e-07	2.57e-05
204411_at	kinesin family member 21B	KIF21B	2	0.000708	0.00246
220369_at	SMEK homolog 1, suppressor of mek1 (Dictyostelium)	SMEK1	2	1.6e-06	3.85e-05
213703_at	hypothetical protein LOC150759	LOC150759	2	2.45e-05	0.000222
219266_at	zinc finger protein 350	ZNF350	2	1.08e-06	3.05e-05
219754_at	RNA binding motif protein 41	RBM41	2	1.2e-06	3.27e-05
217624_at	PDGFA associated protein 1	PDAP1	2	3.84e-07	1.64e-05
214956_at	AP2 associated kinase 1	AAK1	2	1.09e-05	0.000129
203852_s_at	survival of motor neuron 1, telomeric /// survival of motor neuron 2, centromeric	SMN1 /// SMN2	1.9	1.41e-05	0.000153
215629_s_at	deleted in lymphocytic leukemia 2 (non-protein coding) /// deleted in lymphocytic leukemia 2-like	DLEU2 /// DLEU2L	1.9	4.05e-05	0.00032
201915_at	SEC63 homolog (S. cerevisiae)	SEC63	1.9	2.99e-07	1.44e-05
222381_at	Programmed cell death 6	PDCD6	1.9	4.6e-07	1.83e-05
215470_at	general transcription factor IIH, polypeptide 2B	GTF2H2B	1.9	1.36e-05	0.00015
221138_s_at	---	---	1.9	2.01e-05	0.000194
217374_x_at	TCR gamma alternate reading frame protein /// T cell receptor gamma variable 3 /// T cell receptor gamma variable 5	TARP /// TRGV3 /// TRGV5	1.9	4.7e-05	0.000353
214332_s_at	Ts translation elongation factor, mitochondrial	TSFM	1.9	9.38e-08	8.56e-06
203568_s_at	tripartite motif-containing 38	TRIM38	1.9	9.78e-07	2.87e-05
216278_at	---	---	1.9	1.13e-05	0.000132
213934_s_at	zinc finger protein 23 (KOX 16)	ZNF23	1.9	9.27e-07	2.81e-05
221103_s_at	WD repeat domain 52	WDR52	1.9	7.34e-06	9.92e-05
211324_s_at	RANBP2-like and GRIP domain containing 5 /// RANBP2-like and GRIP domain containing 6 /// RANBP2-like and GRIP domain containing 8	RGPD5 /// RGPD6 /// RGPD8	1.9	5.33e-06	8.3e-05
221899_at	NEDD4 binding protein 2-like 2	N4BP2L2	1.9	4.91e-06	7.92e-05
220239_at	kelch-like 7 (Drosophila)	KLHL7	1.9	2.54e-06	5.21e-05
217666_at	---	---	1.9	6.83e-07	2.27e-05
216057_at	RAB3 GTPase activating protein subunit 2 (non-catalytic)	RAB3GAP2	1.9	5.77e-07	2.07e-05
209505_at	Nuclear receptor subfamily 2, group F, member 1	NR2F1	1.9	0.000346	0.00147
212980_at	ubiquitin specific peptidase 34	USP34	1.9	6.88e-05	0.00046
213472_at	heterogeneous nuclear ribonucleoprotein H1 (H)	HNRNPH1	1.9	7.59e-05	0.000495
204780_s_at	Fas (TNF receptor superfamily, member 6)	FAS	1.9	0.000161	0.000842
207737_at	---	---	1.9	0.000111	0.000644
215057_at	hypothetical LOC100272228	LOC100272228	1.9	5.2e-06	8.18e-05
202800_at	solute carrier family 1 (glial high affinity glutamate transporter), member 3	SLC1A3	1.9	0.000211	0.00103
65585_at	family with sequence similarity 86, member B1	FAM86B1	1.9	4.47e-06	7.44e-05
206634_at	SIX homeobox 3	SIX3	1.9	0.000646	0.0023
220572_at	hypothetical LOC55525	DKFZp547G183	1.9	3.77e-07	1.63e-05
208438_s_at	Gardner-Rasheed feline sarcoma viral (v-fgr) oncogene homolog	FGR	1.9	0.000552	0.00206
214055_x_at	HLA-B associated transcript 2-like 2	BAT2L2	1.9	3.94e-06	6.75e-05
202816_s_at	synovial sarcoma translocation, chromosome 18	SS18	1.9	1.87e-05	0.000185
221860_at	heterogeneous nuclear ribonucleoprotein L	HNRNPL	1.9	1.43e-06	3.57e-05
210365_at	runt-related transcription factor 1	RUNX1	1.9	0.00017	0.000875
214814_at	YTH domain containing 1	YTHDC1	1.9	2.45e-06	5.06e-05
218490_s_at	zinc finger protein 302	ZNF302	1.9	7.41e-05	0.000487
215645_at	folliculin	FLCN	1.9	7.84e-06	0.000102
221768_at	Splicing factor proline/glutamine-rich (polypyrimidine tract binding protein associated)	SFPQ	1.9	0.000211	0.00103
206819_at	POM121 membrane glycoprotein-like 9 (rat) pseudogene	POM121L9P	1.9	0.00051	0.00195
222294_s_at	---	---	1.9	0.00059	0.00216
210146_x_at	leukocyte immunoglobulin-like receptor, subfamily B (with TM and ITIM domains), member 2	LILRB2	1.9	0.000797	0.0027
215378_at	---	---	1.9	7.54e-05	0.000494
213461_at	nudix (nucleoside diphosphate linked moiety X)-type motif 21	NUDT21	1.9	8.67e-06	0.00011
204234_s_at	zinc finger protein 195	ZNF195	1.9	2.48e-07	1.33e-05
214577_at	microtubule-associated protein 1B	MAP1B	1.9	1.94e-05	0.000189
214922_at	zinc finger protein 484	ZNF484	1.9	6.31e-07	2.19e-05
208498_s_at	amylase, alpha 1A (salivary) /// amylase, alpha 1B (salivary) /// amylase, alpha 1C (salivary) /// amylase, alpha 2A (pancreatic) /// amylase, alpha 2B (pancreatic)	AMY1A /// AMY1B /// AMY1C /// AMY2A /// AMY2B	1.9	0.000545	0.00204
220946_s_at	SET domain containing 2	SETD2	1.9	1.28e-06	3.31e-05
221213_s_at	zinc finger protein 280D	ZNF280D	1.9	4.95e-06	7.97e-05
60815_at	polymerase (RNA) II (DNA directed) polypeptide J4, pseudogene	POLR2J4	1.9	3.89e-05	0.000311
215474_at	---	---	1.9	6.25e-06	9.06e-05
201861_s_at	leucine rich repeat (in FLII) interacting protein 1	LRRFIP1	1.9	1.76e-06	4.07e-05
217104_at	suppressor of tumorigenicity 20	ST20	1.9	6.96e-05	0.000464
215765_at	leucine rich repeat containing 41	LRRC41	1.9	3.4e-05	0.000282
216062_at	---	---	1.9	9.75e-07	2.87e-05
219069_at	ankyrin repeat domain 49	ANKRD49	1.9	2.18e-06	4.7e-05
220855_at	---	---	1.9	7.4e-06	9.97e-05
220600_at	chromosome 3 open reading frame 75	C3orf75	1.9	8.51e-06	0.000109
216813_at	---	---	1.9	4.9e-05	0.000364
219139_s_at	ciliary rootlet coiled-coil, rootletin-like 2	CROCCL2	1.9	2.97e-05	0.000255
222270_at	SMEK homolog 2, suppressor of mek1 (Dictyostelium)	SMEK2	1.9	1.01e-06	2.9e-05
221243_s_at	---	---	1.8	2.48e-08	4.9e-06
211064_at	zinc finger protein 493	ZNF493	1.8	3.67e-07	1.61e-05
213359_at	Heterogeneous nuclear ribonucleoprotein D (AU-rich element RNA binding protein 1, 37kDa)	HNRNPD	1.8	0.000625	0.00225
220481_at	G protein-coupled receptor 75	GPR75	1.8	6.47e-07	2.23e-05
220711_at	---	---	1.8	2.99e-05	0.000257
214703_s_at	mannosidase, alpha, class 2B, member 2	MAN2B2	1.8	2.01e-06	4.43e-05
47553_at	deafness, autosomal recessive 31	DFNB31	1.8	1.84e-07	1.14e-05
215358_x_at	zinc finger protein 37B (pseudogene)	ZNF37B	1.8	0.00011	0.00064
203418_at	cyclin A2	CCNA2	1.8	7.73e-06	0.000102
211269_s_at	interleukin 2 receptor, alpha	IL2RA	1.8	0.000345	0.00147
221395_at	taste receptor, type 2, member 13	TAS2R13	1.8	0.000139	0.000757
214593_at	protein inhibitor of activated STAT, 2	PIAS2	1.8	5.27e-09	2.53e-06
217602_at	peptidylprolyl isomerase A (cyclophilin A)	PPIA	1.8	0.000151	0.000806
210062_s_at	zinc finger protein 589	ZNF589	1.8	2.81e-06	5.51e-05
214499_s_at	BCL2-associated transcription factor 1	BCLAF1	1.8	4.74e-07	1.88e-05
216915_s_at	protein tyrosine phosphatase, non-receptor type 12	PTPN12	1.8	5.36e-06	8.31e-05
213561_at	ASF1 anti-silencing function 1 homolog A (S. cerevisiae)	ASF1A	1.8	9.68e-07	2.87e-05
217091_at	---	---	1.8	2.53e-05	0.000226
203146_s_at	gamma-aminobutyric acid (GABA) B receptor, 1	GABBR1	1.8	5.46e-05	0.00039
204001_at	small nuclear RNA activating complex, polypeptide 3, 50kDa	SNAPC3	1.8	1.35e-07	9.94e-06
214904_at	zinc finger protein 41	ZNF41	1.8	2.78e-07	1.4e-05
214790_at	SUMO1/sentrin specific peptidase 6	SENP6	1.8	1.79e-07	1.13e-05
221538_s_at	plexin A1	PLXNA1	1.8	1.59e-05	0.000166
216859_x_at	---	---	1.8	1.38e-05	0.000151
209381_x_at	splicing factor 3a, subunit 2, 66kDa	SF3A2	1.8	8.66e-06	0.00011
211386_at	hypothetical protein MGC12488	MGC12488	1.8	1.63e-06	3.85e-05
220019_s_at	zinc finger protein 224	ZNF224	1.8	6.85e-05	0.000458
215969_at	---	---	1.8	5.66e-06	8.54e-05
219342_at	CAS1 domain containing 1	CASD1	1.8	6.83e-06	9.51e-05
206744_s_at	zinc finger, MYM-type 5	ZMYM5	1.8	4.89e-07	1.92e-05
215484_at	---	---	1.8	1.91e-08	4.73e-06
215192_at	postmeiotic segregation increased 2-like 4 pseudogene	PMS2L4	1.8	0.000368	0.00154
203301_s_at	cyclin D binding myb-like transcription factor 1	DMTF1	1.8	7.68e-05	0.000499
213375_s_at	NEDD4 binding protein 2-like 1	N4BP2L1	1.8	0.000223	0.00107
218793_s_at	sex comb on midleg-like 1 (Drosophila)	SCML1	1.8	0.000668	0.00236
206235_at	ligase IV, DNA, ATP-dependent	LIG4	1.8	1.28e-06	3.31e-05
218863_s_at	tensin 1	TNS1	1.8	7.51e-05	0.000492
215825_at	---	---	1.8	1.4e-06	3.53e-05
215310_at	adenomatous polyposis coli	APC	1.8	6.13e-06	8.94e-05
207127_s_at	heterogeneous nuclear ribonucleoprotein H3 (2H9)	HNRNPH3	1.8	2.38e-06	4.97e-05
214331_at	Ts translation elongation factor, mitochondrial	TSFM	1.8	0.000487	0.00188
222300_at	---	---	1.8	3.16e-06	5.91e-05
215725_at	DiGeorge syndrome critical region gene 11	DGCR11	1.8	8.02e-08	8.41e-06
203567_s_at	tripartite motif-containing 38	TRIM38	1.8	4.83e-06	7.84e-05
219433_at	BCL6 co-repressor	BCOR	1.8	3.95e-05	0.000315
216682_s_at	Family with sequence similarity 48, member A	FAM48A	1.8	0.000156	0.000826
222320_at	---	---	1.8	6.98e-05	0.000464
216298_at	T cell receptor gamma variable 5	TRGV5	1.8	0.000858	0.00284
216614_at	---	---	1.8	1.88e-05	0.000185
212982_at	zinc finger, DHHC-type containing 17	ZDHHC17	1.8	0.000237	0.00112
210925_at	class II, major histocompatibility complex, transactivator	CIITA	1.8	0.000667	0.00236
215220_s_at	translocated promoter region (to activated MET oncogene)	TPR	1.8	0.000148	0.000796
210236_at	protein tyrosine phosphatase, receptor type, f polypeptide (PTPRF), interacting protein (liprin), alpha 1	PPFIA1	1.8	1.89e-06	4.26e-05
211948_x_at	HLA-B associated transcript 2-like 2	BAT2L2	1.8	7.31e-08	7.99e-06
207130_at	zinc finger, MYND-type containing 8	ZMYND8	1.8	0.000809	0.00273
207518_at	diacylglycerol kinase, epsilon 64kDa	DGKE	1.8	8.37e-05	0.000531
216776_at	---	---	1.8	8.25e-07	2.6e-05
220586_at	chromodomain helicase DNA binding protein 9	CHD9	1.8	1.22e-06	3.28e-05
215033_at	transmembrane 4 L six family member 1	TM4SF1	1.8	6.26e-05	0.00043
218632_at	HECT domain containing 3	HECTD3	1.8	5.39e-09	2.53e-06
205841_at	Janus kinase 2	JAK2	1.8	0.000384	0.00159
202979_s_at	CREB/ATF bZIP transcription factor	CREBZF	1.8	0.000205	0.001
213430_at	RUN and FYVE domain containing 3	RUFY3	1.8	2.04e-05	0.000195
207474_at	SNF related kinase	SNRK	1.8	0.000125	0.000704
208876_s_at	p21 protein (Cdc42/Rac)-activated kinase 2	PAK2	1.8	5.75e-05	0.000404
222150_s_at	pigeon homolog (Drosophila)	PION	1.8	0.000154	0.000818
212033_at	RNA binding motif protein 25	RBM25	1.8	5.48e-06	8.42e-05
212569_at	structural maintenance of chromosomes flexible hinge domain containing 1	SMCHD1	1.8	8.9e-05	0.000554
206059_at	zinc finger protein 91	ZNF91	1.8	5.29e-06	8.28e-05
220699_s_at	kinesin heavy chain member 2A	KIF2A	1.8	0.000517	0.00197
216538_at	---	---	1.8	0.000132	0.000734
212031_at	RNA binding motif protein 25	RBM25	1.8	2.24e-06	4.75e-05
209419_at	THO complex 5	THOC5	1.8	4.46e-05	0.000342
222233_s_at	DNA cross-link repair 1C (PSO2 homolog, S. cerevisiae)	DCLRE1C	1.8	0.000161	0.000842
206088_at	leucine rich repeat containing 37, member A3	LRRC37A3	1.8	0.00013	0.000724
222026_at	RNA binding motif (RNP1, RRM) protein 3	RBM3	1.8	2.29e-06	4.83e-05
222303_at	---	---	1.8	0.000434	0.00173
222266_at	Chromosome 19 open reading frame 2	C19orf2	1.8	3.66e-06	6.42e-05
202470_s_at	cleavage and polyadenylation specific factor 6, 68kDa	CPSF6	1.8	1.41e-05	0.000153
215457_at	---	---	1.8	0.000724	0.00251
220456_at	serine palmitoyltransferase, long chain base subunit 3	SPTLC3	1.8	0.000293	0.00131
213677_s_at	PMS1 postmeiotic segregation increased 1 (S. cerevisiae)	PMS1	1.8	1.56e-05	0.000164
211923_s_at	zinc finger protein 471	ZNF471	1.8	1.51e-05	0.000159
204036_at	lysophosphatidic acid receptor 1	LPAR1	1.8	0.000322	0.0014
214829_at	aminoadipate-semialdehyde synthase	AASS	1.8	0.000128	0.000714
212196_at	interleukin 6 signal transducer (gp130, oncostatin M receptor)	IL6ST	1.8	0.000165	0.000856
215375_x_at	Leucine rich repeat (in FLII) interacting protein 1	LRRFIP1	1.8	1.21e-05	0.000138
205528_s_at	runt-related transcription factor 1; translocated to, 1 (cyclin D-related)	RUNX1T1	1.8	0.000139	0.000757
214964_at	---	---	1.8	7.83e-05	0.000505
205425_at	huntingtin interacting protein 1	HIP1	1.8	0.000121	0.000687
215257_at	ERGIC and golgi 3	ERGIC3	1.8	0.000106	0.000627
215322_at	---	---	1.8	0.000126	0.000709
210852_s_at	aminoadipate-semialdehyde synthase	AASS	1.8	7.64e-05	0.000498
222268_x_at	mucin 5B, oligomeric mucus/gel-forming	MUC5B	1.8	3.53e-06	6.32e-05
202379_s_at	natural killer-tumor recognition sequence	NKTR	1.8	7.99e-06	0.000103
211827_s_at	potassium voltage-gated channel, Shal-related subfamily, member 3	KCND3	1.8	4.25e-05	0.000331
206925_at	ST8 alpha-N-acetyl-neuraminide alpha-2,8-sialyltransferase 4	ST8SIA4	1.7	0.000723	0.00251
210588_x_at	heterogeneous nuclear ribonucleoprotein H3 (2H9)	HNRNPH3	1.7	2.03e-06	4.43e-05
215997_s_at	cullin 4B	CUL4B	1.7	2.19e-06	4.7e-05
205341_at	EH-domain containing 2	EHD2	1.7	0.000114	0.000659
207753_at	zinc finger protein 304	ZNF304	1.7	5.42e-07	2.02e-05
221832_s_at	leucine zipper protein 1	LUZP1	1.7	5.42e-09	2.53e-06
217101_at	tetratricopeptide repeat domain 39A	TTC39A	1.7	5.88e-06	8.73e-05
205281_s_at	phosphatidylinositol glycan anchor biosynthesis, class A	PIGA	1.7	1.22e-06	3.28e-05
214682_at	GPS, PLAT and transmembrane domain-containing protein	LOC399491	1.7	9.77e-07	2.87e-05
204575_s_at	matrix metallopeptidase 19	MMP19	1.7	0.000625	0.00225
216870_x_at	deleted in lymphocytic leukemia 2 (non-protein coding)	DLEU2	1.7	0.000997	0.00316
220034_at	interleukin-1 receptor-associated kinase 3	IRAK3	1.7	0.000229	0.00109
215024_at	chromosome 7 open reading frame 28B	C7orf28B	1.7	0.000347	0.00147
203080_s_at	bromodomain adjacent to zinc finger domain, 2B	BAZ2B	1.7	1.05e-05	0.000126
217043_s_at	mitofusin 1	MFN1	1.7	2.26e-05	0.000209
210117_at	sperm associated antigen 1	SPAG1	1.7	0.000896	0.00293
220346_at	methylenetetrahydrofolate dehydrogenase (NADP+ dependent) 2-like	MTHFD2L	1.7	9.2e-05	0.000563
117_at	heat shock 70kDa protein 6 (HSP70B')	HSPA6	1.7	0.000294	0.00131
212781_at	retinoblastoma binding protein 6	RBBP6	1.7	2.29e-05	0.000211
222366_at	---	---	1.7	1.04e-07	8.8e-06
210051_at	Rap guanine nucleotide exchange factor (GEF) 3	RAPGEF3	1.7	1.66e-07	1.1e-05
205836_s_at	YTH domain containing 2	YTHDC2	1.7	9.74e-06	0.000119
206095_s_at	splicing factor, arginine/serine-rich 13A	SFRS13A	1.7	3.41e-05	0.000283
221889_at	potassium channel tetramerisation domain containing 13	KCTD13	1.7	2.09e-05	0.000198
217547_x_at	zinc finger protein 675	ZNF675	1.7	5.27e-05	0.000379
210595_at	zinc finger protein 235	ZNF235	1.7	2.79e-08	5.32e-06
204055_s_at	CTAGE family, member 5	CTAGE5	1.7	0.000124	0.000701
214713_at	YLP motif containing 1	YLPM1	1.7	7.06e-06	9.73e-05
206928_at	zinc finger protein 124	ZNF124	1.7	8.92e-05	0.000554
221313_at	G protein-coupled receptor 52	GPR52	1.7	0.000392	0.00161
215344_at	---	---	1.7	4.5e-05	0.000344
221225_at	dephospho-CoA kinase domain containing	DCAKD	1.7	6.41e-05	0.000437
216899_s_at	src kinase associated phosphoprotein 2	SKAP2	1.7	5.21e-07	1.99e-05
207790_at	leucine rich repeat containing 1	LRRC1	1.7	0.000548	0.00205
201838_s_at	suppressor of Ty 7 (S. cerevisiae)-like	SUPT7L	1.7	9.28e-06	0.000115
216983_s_at	zinc finger protein 224	ZNF224	1.7	0.000147	0.00079
215392_at	---	---	1.7	7.27e-06	9.9e-05
213532_at	ADAM metallopeptidase domain 17	ADAM17	1.7	4.43e-07	1.79e-05
221653_x_at	apolipoprotein L, 2	APOL2	1.7	6.87e-06	9.53e-05
217739_s_at	nicotinamide phosphoribosyltransferase	NAMPT	1.7	0.000576	0.00212
202987_at	TRAF3 interacting protein 2	TRAF3IP2	1.7	7.86e-07	2.52e-05
204414_at	like-glycosyltransferase	LARGE	1.7	2.43e-07	1.33e-05
216115_at	neurofibromin 1	NF1	1.7	1.38e-06	3.49e-05
208797_s_at	golgin A8 family, member A	GOLGA8A	1.7	0.000376	0.00156
211466_at	nuclear factor I/B	NFIB	1.7	2.82e-07	1.4e-05
201888_s_at	interleukin 13 receptor, alpha 1	IL13RA1	1.7	9.11e-08	8.56e-06
203448_s_at	telomeric repeat binding factor (NIMA-interacting) 1	TERF1	1.7	5.07e-06	8.08e-05
221090_s_at	2-oxoglutarate and iron-dependent oxygenase domain containing 1	OGFOD1	1.7	1.05e-05	0.000126
203432_at	thymopoietin	TMPO	1.7	1.37e-06	3.48e-05
215318_at	hypothetical gene CG012	CG012	1.7	2.01e-05	0.000194
215281_x_at	pogo transposable element with ZNF domain	POGZ	1.7	1.6e-06	3.85e-05
215109_at	hypothetical protein LOC100288007	LOC100288007	1.7	8.9e-06	0.000111
204671_s_at	ankyrin repeat domain 6	ANKRD6	1.7	6.44e-05	0.000438
211470_s_at	sulfotransferase family, cytosolic, 1C, member 2	SULT1C2	1.7	3.23e-05	0.000271
219380_x_at	polymerase (DNA directed), eta	POLH	1.7	6.26e-05	0.00043
212027_at	RNA binding motif protein 25	RBM25	1.7	2.18e-05	0.000204
219280_at	bromodomain and WD repeat domain containing 1	BRWD1	1.7	2.98e-06	5.73e-05
222380_s_at	Programmed cell death 6	PDCD6	1.7	2.59e-06	5.28e-05
212513_s_at	ubiquitin specific peptidase 33	USP33	1.7	2.94e-05	0.000253
213074_at	pleckstrin homology domain interacting protein	PHIP	1.7	0.000245	0.00115
217027_x_at	karyopherin (importin) beta 1	KPNB1	1.7	9.85e-07	2.87e-05
212472_at	microtubule associated monoxygenase, calponin and LIM domain containing 2	MICAL2	1.7	0.000578	0.00213
217953_at	PHD finger protein 3	PHF3	1.7	2.85e-05	0.000247
212406_s_at	protein-L-isoaspartate (D-aspartate) O-methyltransferase domain containing 2	PCMTD2	1.7	0.000916	0.00297
219965_s_at	MAGI family member, X-linked	MAGIX	1.7	0.000382	0.00158
222142_at	cylindromatosis (turban tumor syndrome)	CYLD	1.7	0.000681	0.0024
59625_at	nucleolar protein 3 (apoptosis repressor with CARD domain)	NOL3	1.7	8.84e-07	2.74e-05
213459_at	ribosomal protein L37a	RPL37A	1.7	4.95e-05	0.000365
215224_at	small nucleolar RNA, H/ACA box 21	SNORA21	1.7	2.87e-05	0.000248
202431_s_at	v-myc myelocytomatosis viral oncogene homolog (avian)	MYC	1.7	0.000473	0.00185
205928_at	zinc finger protein 443	ZNF443	1.7	2.06e-05	0.000196
201296_s_at	WD repeat and SOCS box-containing 1	WSB1	1.7	4.89e-05	0.000363
208798_x_at	golgin A8 family, member A	GOLGA8A	1.7	0.00029	0.0013
215787_at	Actin, alpha 2, smooth muscle, aorta	ACTA2	1.7	0.000484	0.00188
211721_s_at	zinc finger protein 551	ZNF551	1.7	0.000202	0.000993
215269_at	trafficking protein particle complex 10	TRAPPC10	1.7	0.000236	0.00112
202526_at	SMAD family member 4	SMAD4	1.7	1.63e-07	1.09e-05
219452_at	dipeptidase 2	DPEP2	1.7	0.000281	0.00127
202006_at	protein tyrosine phosphatase, non-receptor type 12	PTPN12	1.7	2.82e-05	0.000245
211688_x_at	killer cell immunoglobulin-like receptor, three domains, long cytoplasmic tail, 1 /// killer cell immunoglobulin-like receptor, three domains, long cytoplasmic tail, 2 /// similar to killer cell immunoglobulin-like receptor 3DL2 precursor (MHC class I NK cell receptor) (Natural killer-associated transcript 4) (NKAT-4) (p70 natural killer cell receptor clone CL-5) (CD158k antigen)	KIR3DL1 /// KIR3DL2 /// LOC727787	1.7	7.65e-06	0.000101
218913_s_at	GEM interacting protein	GMIP	1.7	2.36e-05	0.000214
221007_s_at	FIP1 like 1 (S. cerevisiae)	FIP1L1	1.7	1.24e-06	3.28e-05
215065_at	PHD finger protein 8	PHF8	1.7	5.91e-06	8.73e-05
47571_at	zinc finger protein 236	ZNF236	1.7	2.71e-05	0.000239
213438_at	neurofascin homolog (chicken)	NFASC	1.7	6.9e-05	0.00046
220969_s_at	---	---	1.7	0.000878	0.00289
212792_at	dpy-19-like 1 (C. elegans)	DPY19L1	1.7	9.07e-08	8.56e-06
203504_s_at	ATP-binding cassette, sub-family A (ABC1), member 1	ABCA1	1.7	0.000462	0.00182
206862_at	zinc finger protein 254	ZNF254	1.7	1.12e-06	3.14e-05
210951_x_at	RAB27A, member RAS oncogene family	RAB27A	1.7	0.000473	0.00185
214731_at	---	---	1.7	2.63e-05	0.000233
211186_s_at	AP2 associated kinase 1	AAK1	1.7	1.13e-06	3.15e-05
215539_at	---	---	1.7	2.03e-05	0.000195
222364_at	solute carrier family 44, member 1	SLC44A1	1.7	5.6e-09	2.53e-06
217685_at	Solute carrier family 16, member 3 (monocarboxylic acid transporter 4)	SLC16A3	1.7	4.15e-07	1.72e-05
212565_at	serine/threonine kinase 38 like	STK38L	1.7	6.74e-06	9.44e-05
215314_at	---	---	1.7	5.49e-05	0.000391
221580_s_at	TATA box binding protein (TBP)-associated factor, RNA polymerase I, D, 41kDa	TAF1D	1.7	7.5e-05	0.000492
206194_at	homeobox C4	HOXC4	1.7	2.6e-05	0.000232
217823_s_at	ubiquitin-conjugating enzyme E2, J1 (UBC6 homolog, yeast)	UBE2J1	1.7	9.91e-06	0.00012
205730_s_at	actin binding LIM protein family, member 3	ABLIM3	1.7	0.000717	0.00249
215406_at	---	---	1.7	3.61e-05	0.000295
218536_at	MRS2 magnesium homeostasis factor homolog (S. cerevisiae)	MRS2	1.7	1.95e-08	4.73e-06
218430_s_at	regulatory factor X, 7	RFX7	1.7	3.49e-05	0.000288
202543_s_at	glia maturation factor, beta	GMFB	1.7	0.000211	0.00103
205019_s_at	vasoactive intestinal peptide receptor 1	VIPR1	1.7	3.94e-05	0.000315
209286_at	CDC42 effector protein (Rho GTPase binding) 3	CDC42EP3	1.7	0.000478	0.00186
222292_at	CD40 molecule, TNF receptor superfamily member 5	CD40	1.7	0.000267	0.00122
216112_at	---	---	1.7	2.78e-06	5.47e-05
202334_s_at	ubiquitin-conjugating enzyme E2B (RAD6 homolog)	UBE2B	1.7	0.000133	0.000737
218705_s_at	sorting nexin 24	SNX24	1.7	9.61e-07	2.87e-05
206919_at	ELK4, ETS-domain protein (SRF accessory protein 1)	ELK4	1.7	7.82e-06	0.000102
213916_at	zinc finger protein 20 /// zinc finger protein 625	ZNF20 /// ZNF625	1.7	3.52e-06	6.32e-05
45653_at	potassium channel tetramerisation domain containing 13	KCTD13	1.7	0.000106	0.000627
220046_s_at	cyclin L1	CCNL1	1.7	6.33e-06	9.11e-05
209571_at	corepressor interacting with RBPJ, 1	CIR1	1.7	5.18e-07	1.99e-05
210306_at	l(3)mbt-like (Drosophila)	L3MBTL	1.7	0.000212	0.00103
201880_at	ariadne homolog, ubiquitin-conjugating enzyme E2 binding protein, 1 (Drosophila)	ARIH1	1.7	8.81e-06	0.000111
216129_at	ATPase, class II, type 9A	ATP9A	1.7	8.23e-07	2.6e-05
213483_at	peptidylprolyl isomerase domain and WD repeat containing 1	PPWD1	1.7	6.48e-05	0.00044
206809_s_at	heterogeneous nuclear ribonucleoprotein A3 /// heterogeneous nuclear ribonucleoprotein A3 pseudogene 1	HNRNPA3 /// HNRNPA3P1	1.7	0.000156	0.000826
204037_at	lysophosphatidic acid receptor 1	LPAR1	1.7	0.000166	0.000857
207837_at	RNA binding protein with multiple splicing	RBPMS	1.7	2.89e-06	5.63e-05
206714_at	arachidonate 15-lipoxygenase, type B	ALOX15B	1.7	4.87e-05	0.000362
220401_at	hypothetical protein FLJ21369	FLJ21369	1.7	9.03e-07	2.76e-05
204982_at	G protein-coupled receptor kinase interacting ArfGAP 2	GIT2	1.7	5.22e-05	0.000378
219634_at	carbohydrate (chondroitin 4) sulfotransferase 11	CHST11	1.7	0.000353	0.00149
218311_at	mitogen-activated protein kinase kinase kinase kinase 3	MAP4K3	1.7	0.000449	0.00178
205087_at	RWD domain containing 3	RWDD3	1.7	0.00019	0.000952
206572_x_at	zinc finger protein 85	ZNF85	1.7	1.08e-07	8.96e-06
221201_s_at	zinc finger protein 155	ZNF155	1.7	2.92e-06	5.65e-05
205277_at	PR domain containing 2, with ZNF domain	PRDM2	1.7	3.2e-06	5.97e-05
209315_at	HBS1-like (S. cerevisiae)	HBS1L	1.7	0.00016	0.00084
220803_at	STAM binding protein-like 1	STAMBPL1	1.7	0.000931	0.00301
219439_at	core 1 synthase, glycoprotein-N-acetylgalactosamine 3-beta-galactosyltransferase, 1	C1GALT1	1.7	0.000113	0.000656
208810_at	DnaJ (Hsp40) homolog, subfamily B, member 6 /// transmembrane protein 135	DNAJB6 /// TMEM135	1.7	4.09e-05	0.000321
220458_at	---	---	1.7	4.4e-05	0.000339
220582_at	---	---	1.7	0.000173	0.000887
220710_at	chromosome 15 open reading frame 28	C15orf28	1.7	0.000626	0.00225
214541_s_at	quaking homolog, KH domain RNA binding (mouse)	QKI	1.7	2.2e-05	0.000205
205316_at	solute carrier family 15 (H+/peptide transporter), member 2	SLC15A2	1.7	0.000581	0.00213
206900_x_at	zinc finger protein 253	ZNF253	1.7	6.17e-07	2.16e-05
213572_s_at	serpin peptidase inhibitor, clade B (ovalbumin), member 1	SERPINB1	1.7	0.00052	0.00197
214294_at	hypothetical LOC57235	KIAA0485	1.7	4.97e-06	7.97e-05
215512_at	membrane-associated ring finger (C3HC4) 6	2021-03-06	1.6	0.00047	0.00184
217611_at	Glutamate-rich 1	ERICH1	1.6	0.000597	0.00218
209341_s_at	inhibitor of kappa light polypeptide gene enhancer in B-cells, kinase beta	IKBKB	1.6	0.000239	0.00113
202817_s_at	synovial sarcoma translocation, chromosome 18	SS18	1.6	0.000297	0.00132
215480_at	hypothetical LOC57242	KIAA0509	1.6	0.000185	0.000932
214048_at	methyl-CpG binding domain protein 4	MBD4	1.6	4.16e-06	7.07e-05
219890_at	C-type lectin domain family 5, member A	CLEC5A	1.6	0.00026	0.0012
210110_x_at	heterogeneous nuclear ribonucleoprotein H3 (2H9)	HNRNPH3	1.6	8.74e-06	0.00011
213269_at	zinc finger protein 248	ZNF248	1.6	9.98e-07	2.88e-05
203255_at	F-box protein 11	FBXO11	1.6	0.000604	0.0022
204919_at	proline rich 4 (lacrimal)	PRR4	1.6	5.46e-06	8.41e-05
221245_s_at	frizzled homolog 5 (Drosophila)	FZD5	1.6	0.000666	0.00236
213548_s_at	CDV3 homolog (mouse)	CDV3	1.6	5.89e-06	8.73e-05
220828_s_at	hypothetical protein FLJ11292	FLJ11292	1.6	3.9e-05	0.000311
220328_at	polyhomeotic homolog 3 (Drosophila)	PHC3	1.6	5.17e-05	0.000375
210845_s_at	plasminogen activator, urokinase receptor	PLAUR	1.6	5.68e-05	0.0004
216423_at	---	---	1.6	1.69e-06	3.97e-05
209705_at	metal response element binding transcription factor 2	MTF2	1.6	1.96e-05	0.00019
203147_s_at	tripartite motif-containing 14	TRIM14	1.6	0.0002	0.000988
203056_s_at	PR domain containing 2, with ZNF domain	PRDM2	1.6	4.57e-06	7.56e-05
203896_s_at	phospholipase C, beta 4	PLCB4	1.6	9.23e-06	0.000115
216347_s_at	protein phosphatase 1, regulatory (inhibitor) subunit 13B	PPP1R13B	1.6	6.18e-08	7.28e-06
208252_s_at	carbohydrate (chondroitin 6) sulfotransferase 3	CHST3	1.6	9.51e-08	8.56e-06
201924_at	AF4/FMR2 family, member 1	AFF1	1.6	1.92e-05	0.000188
210719_s_at	high-mobility group 20B	HMG20B	1.6	1.27e-07	9.72e-06
205842_s_at	Janus kinase 2	JAK2	1.6	0.000824	0.00276
201798_s_at	myoferlin	MYOF	1.6	0.000859	0.00284
221079_s_at	methyltransferase like 2A /// methyltransferase like 2B	METTL2A /// METTL2B	1.6	1.11e-05	0.000131
210659_at	chemokine-like receptor 1	CMKLR1	1.6	0.000946	0.00304
219601_s_at	chromosome 10 open reading frame 12	C10orf12	1.6	6.11e-06	8.93e-05
209191_at	tubulin, beta 6	TUBB6	1.6	0.000822	0.00275
204190_at	ubiquitin specific peptidase like 1	USPL1	1.6	0.000237	0.00112
215068_s_at	F-box and leucine-rich repeat protein 18	FBXL18	1.6	1.94e-07	1.17e-05
215585_at	KIAA0174	KIAA0174	1.6	5.05e-05	0.00037
207446_at	toll-like receptor 6	TLR6	1.6	0.000994	0.00316
206316_s_at	kinetochore associated 1	KNTC1	1.6	0.000163	0.000851
215201_at	RALBP1 associated Eps domain containing 1	REPS1	1.6	0.000568	0.0021
208953_at	La ribonucleoprotein domain family, member 4B	LARP4B	1.6	4.09e-06	6.97e-05
221625_at	---	---	1.6	4.71e-06	7.68e-05
217542_at	Mdm2 p53 binding protein homolog (mouse)	MDM2	1.6	7.21e-08	7.97e-06
215178_x_at	N-acylethanolamine acid amidase	NAAA	1.6	2.81e-05	0.000245
211532_x_at	killer cell immunoglobulin-like receptor, two domains, short cytoplasmic tail, 2	KIR2DS2	1.6	0.000413	0.00167
215750_at	KIAA1659 protein	KIAA1659	1.6	6.75e-05	0.000454
222137_at	coiled-coil and C2 domain containing 1A	CC2D1A	1.6	2.12e-05	0.0002
206056_x_at	sialophorin	SPN	1.6	0.000153	0.000813
218615_s_at	transmembrane protein 39A	TMEM39A	1.6	9.44e-06	0.000116
221831_at	leucine zipper protein 1	LUZP1	1.6	1.59e-06	3.84e-05
215592_at	---	---	1.6	9.19e-05	0.000562
215384_s_at	microtubule-associated protein 1A	MAP1A	1.6	2.1e-05	0.000199
213857_s_at	CD47 molecule	CD47	1.6	0.000664	0.00235
222171_s_at	PBX/knotted 1 homeobox 2	PKNOX2	1.6	0.000115	0.000664
214530_x_at	erythrocyte membrane protein band 4.1 (elliptocytosis 1, RH-linked)	EPB41	1.6	5.64e-07	2.04e-05
218520_at	TANK-binding kinase 1	TBK1	1.6	6.11e-08	7.28e-06
213049_at	Ral GTPase activating protein, alpha subunit 1 (catalytic)	RALGAPA1	1.6	7.12e-05	0.000472
218248_at	family with sequence similarity 111, member A	FAM111A	1.6	3.2e-05	0.000269
218091_at	ArfGAP with FG repeats 1	AGFG1	1.6	0.000127	0.000711
215805_at	---	---	1.6	2.84e-05	0.000246
215428_at	---	---	1.6	1.46e-05	0.000156
220567_at	IKAROS family zinc finger 2 (Helios)	IKZF2	1.6	0.00026	0.0012
222098_s_at	---	---	1.6	3.73e-06	6.5e-05
214925_s_at	spectrin, alpha, non-erythrocytic 1 (alpha-fodrin)	SPTAN1	1.6	5.14e-06	8.11e-05
214250_at	nuclear mitotic apparatus protein 1	NUMA1	1.6	0.000134	0.000739
207598_x_at	X-ray repair complementing defective repair in Chinese hamster cells 2	XRCC2	1.6	5.48e-05	0.000391
211582_x_at	leukocyte specific transcript 1	LST1	1.6	0.000752	0.00258
201447_at	TIA1 cytotoxic granule-associated RNA binding protein	TIA1	1.6	2.6e-05	0.000231
208055_s_at	hect domain and RLD 4	HERC4	1.6	2.66e-05	0.000236
213805_at	abhydrolase domain containing 5	ABHD5	1.6	2.71e-06	5.44e-05
218738_s_at	ring finger protein 138	RNF138	1.6	0.000835	0.00278
214834_at	Prader-Willi/Angelman syndrome-5	PAR5	1.6	4.34e-05	0.000336
203579_s_at	solute carrier family 7 (cationic amino acid transporter, y+ system), member 6	SLC7A6	1.6	0.000201	0.000991
211352_s_at	nuclear receptor coactivator 3	NCOA3	1.6	0.000467	0.00183
202654_x_at	membrane-associated ring finger (C3HC4) 7	2021-03-07	1.6	2.32e-05	0.000211
219980_at	chromosome 4 open reading frame 29	C4orf29	1.6	6.66e-06	9.38e-05
214760_at	zinc finger protein 337	ZNF337	1.6	5.56e-07	2.04e-05
213553_x_at	apolipoprotein C-I	APOC1	1.6	2.93e-06	5.65e-05
215855_s_at	TATA element modulatory factor 1	TMF1	1.6	7.15e-05	0.000473
220237_at	ATG3 autophagy related 3 homolog (S. cerevisiae)	ATG3	1.6	7.44e-08	8.04e-06
210607_at	fms-related tyrosine kinase 3 ligand	FLT3LG	1.6	0.000321	0.00139
202919_at	MOB1, Mps One Binder kinase activator-like 3 (yeast)	MOBKL3	1.6	3.07e-06	5.81e-05
215167_at	mediator complex subunit 14	MED14	1.6	3.63e-06	6.41e-05
214255_at	ATPase, class V, type 10A	ATP10A	1.6	5.64e-06	8.54e-05
212815_at	activating signal cointegrator 1 complex subunit 3	ASCC3	1.6	1.37e-05	0.000151
207608_x_at	cytochrome P450, family 1, subfamily A, polypeptide 2	CYP1A2	1.6	0.000109	0.000637
219750_at	transmembrane protein 144	TMEM144	1.6	6.38e-05	0.000436
220602_s_at	hypothetical LOC388152 /// hypothetical LOC727751 /// similar to cis-Golgi matrix protein GM130 /// hypothetical LOC80154	LOC388152 /// LOC727751 /// LOC727849 /// LOC80154	1.6	1.48e-05	0.000158
221080_s_at	DENN/MADD domain containing 1C	DENND1C	1.6	0.000942	0.00303
210540_s_at	UDP-Gal:betaGlcNAc beta 1,4- galactosyltransferase, polypeptide 4	B4GALT4	1.6	0.000143	0.000776
217625_x_at	---	---	1.6	8.79e-05	0.000549
215745_at	---	---	1.6	8.23e-05	0.000524
214936_at	leucine-rich repeats and calponin homology (CH) domain containing 1	LRCH1	1.6	2.79e-05	0.000244
201718_s_at	erythrocyte membrane protein band 4.1-like 2	EPB41L2	1.6	7e-05	0.000466
204516_at	ataxin 7	ATXN7	1.6	0.000661	0.00234
217584_at	Niemann-Pick disease, type C1	NPC1	1.6	0.000621	0.00224
208081_s_at	zinc finger protein 442	ZNF442	1.6	1.87e-05	0.000185
215032_at	ras responsive element binding protein 1	RREB1	1.6	7.2e-06	9.86e-05
214947_at	family with sequence similarity 105, member A	FAM105A	1.6	0.00041	0.00166
204762_s_at	guanine nucleotide binding protein (G protein), alpha activating activity polypeptide O	GNAO1	1.6	0.000129	0.000721
220814_at	---	---	1.6	0.000452	0.00179
218401_s_at	zinc finger protein 281	ZNF281	1.6	2.48e-05	0.000224
212966_at	hypermethylated in cancer 2	HIC2	1.6	0.000146	0.000786
210806_at	tubulin tyrosine ligase-like family, member 5	TTLL5	1.6	5.86e-05	0.00041
203275_at	interferon regulatory factor 2	IRF2	1.6	0.000235	0.00111
222350_at	---	---	1.6	2.84e-07	1.4e-05
219299_at	tRNA methyltransferase 12 homolog (S. cerevisiae)	TRMT12	1.6	5.33e-07	2.01e-05
218294_s_at	nucleoporin 50kDa	NUP50	1.6	1.18e-05	0.000137
216131_at	FERM domain containing 4B	FRMD4B	1.6	5.32e-05	0.000381
216683_at	---	---	1.6	0.000165	0.000856
214741_at	zinc finger protein 131	ZNF131	1.6	2.15e-05	0.000202
214826_at	Phosphodiesterase 12	PDE12	1.6	1.33e-05	0.000148
214484_s_at	sigma non-opioid intracellular receptor 1	SIGMAR1	1.6	1.41e-06	3.54e-05
201043_s_at	acidic (leucine-rich) nuclear phosphoprotein 32 family, member A	ANP32A	1.6	1.56e-05	0.000164
222141_at	kelch-like 22 (Drosophila)	KLHL22	1.6	2.27e-05	0.000209
207840_at	CD160 molecule	CD160	1.6	0.000204	0.001
219691_at	sterile alpha motif domain containing 9	SAMD9	1.6	0.000631	0.00226
219731_at	weakly similar to zinc finger protein 195	FLJ34077	1.6	1.33e-06	3.4e-05
221071_at	---	---	1.6	7.04e-06	9.72e-05
215588_x_at	RIO kinase 3 (yeast)	RIOK3	1.6	8.73e-05	0.000547
213303_x_at	zinc finger and BTB domain containing 7A	ZBTB7A	1.6	9.51e-08	8.56e-06
214638_s_at	cyclin T2	CCNT2	1.6	5.36e-05	0.000384
221561_at	sterol O-acyltransferase 1	SOAT1	1.6	7.55e-05	0.000494
220809_at	---	---	1.6	0.000115	0.000663
203553_s_at	mitogen-activated protein kinase kinase kinase kinase 5	MAP4K5	1.6	4.93e-05	0.000364
217866_at	cleavage and polyadenylation specific factor 7, 59kDa	CPSF7	1.6	2.27e-08	4.73e-06
211435_at	---	---	1.6	1.26e-05	0.000143
216081_at	laminin, alpha 4	LAMA4	1.6	0.000836	0.00279
209630_s_at	F-box and WD repeat domain containing 2	FBXW2	1.6	2.15e-05	0.000202
218814_s_at	transmembrane protein 206	TMEM206	1.6	3.07e-05	0.000261
210280_at	myelin protein zero	MPZ	1.6	4.54e-05	0.000346
213295_at	cylindromatosis (turban tumor syndrome)	CYLD	1.6	0.000177	0.000902
210571_s_at	cytidine monophosphate-N-acetylneuraminic acid hydroxylase (CMP-N-acetylneuraminate monooxygenase) pseudogene	CMAH	1.6	0.000162	0.000848
205292_s_at	heterogeneous nuclear ribonucleoprotein A2/B1	HNRNPA2B1	1.6	5.48e-05	0.00039
214980_at	Ubiquitin protein ligase E3A	UBE3A	1.6	4.83e-07	1.91e-05
219834_at	amyotrophic lateral sclerosis 2 (juvenile) chromosome region, candidate 8	ALS2CR8	1.6	3.42e-05	0.000284
217952_x_at	PHD finger protein 3	PHF3	1.6	4.58e-05	0.000347
222048_at	crystallin, beta B2 pseudogene 1	CRYBB2P1	1.6	0.000257	0.00119
203338_at	protein phosphatase 2, regulatory subunit B', epsilon isoform	PPP2R5E	1.6	0.000444	0.00176
222284_at	---	---	1.6	7.53e-06	0.0001
213137_s_at	protein tyrosine phosphatase, non-receptor type 2	PTPN2	1.6	9.72e-06	0.000119
218610_s_at	calcineurin-like phosphoesterase domain containing 1	CPPED1	1.6	0.000111	0.000645
217076_s_at	homeobox D3	HOXD3	1.6	0.000118	0.000674
222310_at	splicing factor, arginine/serine-rich 15	SFRS15	1.6	2.42e-05	0.000219
208301_at	---	---	1.6	9.8e-05	0.00059
214878_at	zinc finger protein 37A /// zinc finger protein 37B (pseudogene)	ZNF37A /// ZNF37B	1.6	4.3e-05	0.000334
203719_at	excision repair cross-complementing rodent repair deficiency, complementation group 1 (includes overlapping antisense sequence)	ERCC1	1.6	2.1e-05	0.000199
213136_at	protein tyrosine phosphatase, non-receptor type 2	PTPN2	1.6	0.000111	0.000646
207236_at	zinc finger protein 345	ZNF345	1.6	4.61e-05	0.000349
216644_at	---	---	1.6	0.000274	0.00125
215614_at	---	---	1.6	9.62e-05	0.000582
212898_at	KIAA0406	KIAA0406	1.6	0.000263	0.00121
219325_s_at	elaC homolog 1 (E. coli)	ELAC1	1.6	9.59e-05	0.000582
215239_x_at	zinc finger protein 273	ZNF273	1.6	4.42e-07	1.79e-05
204206_at	MAX binding protein	MNT	1.6	3.74e-07	1.63e-05
219240_s_at	chromosome 10 open reading frame 88	C10orf88	1.6	0.000367	0.00154
217016_x_at	transmembrane protein 212	TMEM212	1.6	2.52e-05	0.000226
202259_s_at	NEDD4 binding protein 2-like 2	N4BP2L2	1.6	0.000157	0.00083
215339_at	natural killer-tumor recognition sequence	NKTR	1.6	0.000421	0.0017
215330_at	---	---	1.6	4.95e-05	0.000365
212839_s_at	TROVE domain family, member 2	TROVE2	1.6	0.000808	0.00273
213557_at	cyclin-dependent kinase 12	CDK12	1.6	3.16e-05	0.000267
211744_s_at	CD58 molecule	CD58	1.6	1.06e-06	3.02e-05
37152_at	peroxisome proliferator-activated receptor delta	PPARD	1.6	0.000743	0.00256
201742_x_at	splicing factor, arginine/serine-rich 1	SFRS1	1.6	9.96e-05	0.000597
218929_at	CDKN2A interacting protein	CDKN2AIP	1.6	0.000461	0.00181
215094_at	coiled-coil domain containing 52	CCDC52	1.6	4.15e-05	0.000325
210361_s_at	E74-like factor 2 (ets domain transcription factor)	ELF2	1.6	0.000317	0.00138
219078_at	G patch domain containing 2	GPATCH2	1.6	0.000202	0.000995
212177_at	splicing factor, arginine/serine-rich 18	SFRS18	1.6	1.91e-06	4.29e-05
204791_at	nuclear receptor subfamily 2, group C, member 1	NR2C1	1.6	4.5e-05	0.000344
206760_s_at	Fc fragment of IgE, low affinity II, receptor for (CD23)	FCER2	1.6	0.000129	0.000721
214155_s_at	La ribonucleoprotein domain family, member 4	LARP4	1.6	5.98e-05	0.000417
205448_s_at	mitogen-activated protein kinase kinase kinase 12	MAP3K12	1.6	5.52e-07	2.04e-05
209067_s_at	heterogeneous nuclear ribonucleoprotein D-like	HNRPDL	1.6	0.000181	0.000917
215188_at	serine/threonine kinase 24 (STE20 homolog, yeast)	STK24	1.6	1.36e-05	0.00015
207186_s_at	bromodomain PHD finger transcription factor	BPTF	1.6	1.23e-05	0.00014
204069_at	Meis homeobox 1	MEIS1	1.6	6.22e-05	0.000429
215191_at	---	---	1.6	0.00044	0.00175
216146_at	---	---	1.6	0.000251	0.00116
203233_at	interleukin 4 receptor	IL4R	1.6	1.22e-05	0.000139
201344_at	ubiquitin-conjugating enzyme E2D 2 (UBC4/5 homolog, yeast)	UBE2D2	1.6	0.000251	0.00117
221015_s_at	cytidine and dCMP deaminase domain containing 1	CDADC1	1.6	1.74e-05	0.000177
212755_at	MON2 homolog (S. cerevisiae)	MON2	1.6	0.000192	0.000957
201409_s_at	protein phosphatase 1, catalytic subunit, beta isozyme	PPP1CB	1.6	0.000614	0.00222
206946_at	hyperpolarization activated cyclic nucleotide-gated potassium channel 4	HCN4	1.6	0.000235	0.00111
215595_x_at	---	---	1.6	0.000407	0.00166
211784_s_at	splicing factor, arginine/serine-rich 1	SFRS1	1.6	1.75e-05	0.000178
202909_at	EPM2A (laforin) interacting protein 1	EPM2AIP1	1.6	0.00091	0.00296
210455_at	chromosome 10 open reading frame 28	C10orf28	1.6	0.000155	0.00082
204327_s_at	zinc finger protein 202	ZNF202	1.6	2.68e-05	0.000237
215296_at	CDC42 binding protein kinase alpha (DMPK-like)	CDC42BPA	1.6	3.12e-05	0.000264
216533_at	Propionyl Coenzyme A carboxylase, alpha polypeptide	PCCA	1.6	0.000608	0.00221
215578_at	---	---	1.6	7.14e-05	0.000473
206829_x_at	zinc finger protein 430	ZNF430	1.6	0.000322	0.0014
203850_s_at	kinesin family member 1A	KIF1A	1.6	3.13e-05	0.000265
61734_at	reticulocalbin 3, EF-hand calcium binding domain	RCN3	1.6	1.76e-05	0.000178
205706_s_at	ankyrin repeat domain 26	ANKRD26	1.6	1.47e-05	0.000158
213939_s_at	RUN and FYVE domain containing 3	RUFY3	1.6	0.000111	0.000644
222371_at	---	---	1.6	0.000197	0.000977
211506_s_at	interleukin 8	IL8	1.5	0.000557	0.00207
212064_x_at	MYC-associated zinc finger protein (purine-binding transcription factor)	MAZ	1.5	2.25e-08	4.73e-06
204799_at	zinc finger, BED-type containing 4	ZBED4	1.5	2.59e-05	0.000231
204681_s_at	Rap guanine nucleotide exchange factor (GEF) 5	RAPGEF5	1.5	0.000473	0.00185
203137_at	Wilms tumor 1 associated protein	WTAP	1.5	0.000628	0.00225
207065_at	keratin 75	KRT75	1.5	3.95e-06	6.75e-05
222378_at	---	---	1.5	0.000246	0.00115
219925_at	zinc finger, MYM-type 6	ZMYM6	1.5	0.000154	0.000818
211076_x_at	Atrophin 1	ATN1	1.5	6.61e-06	9.34e-05
63009_at	SHQ1 homolog (S. cerevisiae)	SHQ1	1.5	2.5e-05	0.000225
219083_at	SHQ1 homolog (S. cerevisiae)	SHQ1	1.5	4.65e-05	0.000351
208426_x_at	killer cell immunoglobulin-like receptor, two domains, long cytoplasmic tail, 4 /// killer cell immunoglobulin-like receptor, two domains, long cytoplasmic tail, 5A	KIR2DL4 /// KIR2DL5A	1.5	0.00015	0.000804
203084_at	transforming growth factor, beta 1	TGFB1	1.5	0.000125	0.000707
211762_s_at	karyopherin alpha 2 (RAG cohort 1, importin alpha 1)	KPNA2	1.5	0.000333	0.00143
221748_s_at	tensin 1	TNS1	1.5	0.00033	0.00142
202051_s_at	zinc finger, MYM-type 4	ZMYM4	1.5	0.00073	0.00253
214073_at	cortactin	CTTN	1.5	4.41e-05	0.000339
208975_s_at	karyopherin (importin) beta 1	KPNB1	1.5	2.95e-07	1.43e-05
203449_s_at	telomeric repeat binding factor (NIMA-interacting) 1	TERF1	1.5	4.52e-07	1.82e-05
204455_at	dystonin	DST	1.5	0.000963	0.00308
211584_s_at	nuclear protein, ataxia-telangiectasia locus	NPAT	1.5	1.94e-05	0.000189
210017_at	mucosa associated lymphoid tissue lymphoma translocation gene 1	MALT1	1.5	0.000855	0.00283
210965_x_at	cyclin-dependent kinase 13	CDK13	1.5	5.46e-06	8.41e-05
204654_s_at	transcription factor AP-2 alpha (activating enhancer binding protein 2 alpha)	TFAP2A	1.5	0.000387	0.0016
213554_s_at	CDV3 homolog (mouse)	CDV3	1.5	1.98e-06	4.4e-05
207822_at	fibroblast growth factor receptor 1	FGFR1	1.5	0.000556	0.00207
214963_at	nucleoporin 160kDa	NUP160	1.5	0.000101	0.000601
206654_s_at	polymerase (RNA) III (DNA directed) polypeptide G (32kD)	POLR3G	1.5	4.92e-05	0.000364
215892_at	Zinc finger protein 440	ZNF440	1.5	0.000117	0.000672
217805_at	interleukin enhancer binding factor 3, 90kDa	ILF3	1.5	2.61e-06	5.3e-05
219062_s_at	zinc finger, CCHC domain containing 2	ZCCHC2	1.5	4.49e-05	0.000344
215509_s_at	budding uninhibited by benzimidazoles 1 homolog (yeast)	BUB1	1.5	8.35e-05	0.00053
215761_at	Dmx-like 2	DMXL2	1.5	0.000891	0.00292
215124_at	zinc finger protein 550	ZNF550	1.5	0.000112	0.000651
212847_at	Far upstream element (FUSE) binding protein 1	FUBP1	1.5	0.00046	0.00181
208866_at	casein kinase 1, alpha 1	CSNK1A1	1.5	6.08e-05	0.00042
212263_at	quaking homolog, KH domain RNA binding (mouse)	QKI	1.5	0.000547	0.00205
206959_s_at	UPF3 regulator of nonsense transcripts homolog A (yeast)	UPF3A	1.5	8.6e-05	0.000541
220619_at	chromodomain helicase DNA binding protein 7	CHD7	1.5	8.3e-05	0.000528
216527_at	---	---	1.5	4.51e-05	0.000344
207572_at	---	---	1.5	0.000137	0.000751
205140_at	fucose-1-phosphate guanylyltransferase	FPGT	1.5	8.24e-05	0.000525
215018_at	KIAA1731	KIAA1731	1.5	0.000151	0.000806
214942_at	RNA binding motif protein 34	RBM34	1.5	0.000741	0.00255
208144_s_at	---	---	1.5	6.35e-05	0.000435
202760_s_at	A kinase (PRKA) anchor protein 2 /// PALM2-AKAP2 readthrough	AKAP2 /// PALM2-AKAP2	1.5	5.72e-05	0.000402
37462_i_at	splicing factor 3a, subunit 2, 66kDa	SF3A2	1.5	0.00024	0.00113
204986_s_at	TAO kinase 2	TAOK2	1.5	2.24e-05	0.000208
217264_s_at	sodium channel, nonvoltage-gated 1 alpha	SCNN1A	1.5	0.0007	0.00244
219652_s_at	chromosome X open reading frame 36	CXorf36	1.5	0.000468	0.00183
209936_at	RNA binding motif protein 5	RBM5	1.5	0.000551	0.00206
201741_x_at	splicing factor, arginine/serine-rich 1	SFRS1	1.5	7.46e-06	0.0001
219190_s_at	eukaryotic translation initiation factor 2C, 4	EIF2C4	1.5	5.15e-05	0.000375
209430_at	BTAF1 RNA polymerase II, B-TFIID transcription factor-associated, 170kDa (Mot1 homolog, S. cerevisiae)	BTAF1	1.5	0.000118	0.000674
202359_s_at	sorting nexin 19	SNX19	1.5	1.39e-05	0.000152
212994_at	THO complex 2	THOC2	1.5	4.28e-07	1.75e-05
204440_at	CD83 molecule	CD83	1.5	0.000693	0.00242
203482_at	family with sequence similarity 178, member A	FAM178A	1.5	2.62e-06	5.31e-05
201908_at	dishevelled, dsh homolog 3 (Drosophila)	DVL3	1.5	0.001	0.00317
206989_s_at	splicing factor, arginine/serine-rich 2, interacting protein	SFRS2IP	1.5	4.56e-05	0.000347
207359_at	calcium/calmodulin-dependent protein kinase kinase 2, beta	CAMKK2	1.5	7.19e-05	0.000475
209892_at	fucosyltransferase 4 (alpha (1,3) fucosyltransferase, myeloid-specific)	FUT4	1.5	0.000501	0.00192
222311_s_at	splicing factor, arginine/serine-rich 15	SFRS15	1.5	3.41e-07	1.56e-05
632_at	glycogen synthase kinase 3 alpha	GSK3A	1.5	3.68e-05	0.000299
220669_at	OTU domain containing 4	OTUD4	1.5	0.000703	0.00245
213983_s_at	PDS5, regulator of cohesion maintenance, homolog A (S. cerevisiae)	PDS5A	1.5	1.38e-05	0.000151
220086_at	IKAROS family zinc finger 5 (Pegasus)	IKZF5	1.5	3.6e-07	1.61e-05
211929_at	heterogeneous nuclear ribonucleoprotein A3	HNRNPA3	1.5	9.44e-05	0.000574
203447_at	proteasome (prosome, macropain) 26S subunit, non-ATPase, 5	PSMD5	1.5	0.00076	0.0026
202572_s_at	discs, large (Drosophila) homolog-associated protein 4	DLGAP4	1.5	5.33e-06	8.3e-05
209403_at	TBC1 domain family, member 3 /// TBC1 domain family, member 3C /// TBC1 domain family, member 3F /// TBC1 domain family, member 3H	TBC1D3 /// TBC1D3C /// TBC1D3F /// TBC1D3H	1.5	0.000206	0.00101
215594_at	pTR7 repetitive sequence	---	1.5	6.4e-06	9.16e-05
207038_at	solute carrier family 16, member 6 (monocarboxylic acid transporter 7)	SLC16A6	1.5	0.000275	0.00125
212666_at	SMAD specific E3 ubiquitin protein ligase 1	SMURF1	1.5	8.67e-06	0.00011
220305_at	mitochondrial antiviral signaling protein	MAVS	1.5	1.07e-05	0.000127
206275_s_at	microtubule associated monoxygenase, calponin and LIM domain containing 2	MICAL2	1.5	0.00081	0.00273
213097_s_at	DnaJ (Hsp40) homolog, subfamily C, member 2	DNAJC2	1.5	6.79e-06	9.48e-05
206507_at	zinc finger and SCAN domain containing 12	ZSCAN12	1.5	0.000163	0.000851
220104_at	zinc finger CCCH-type, antiviral 1	ZC3HAV1	1.5	0.000384	0.00159
210531_at	nuclear receptor subfamily 2, group C, member 1	NR2C1	1.5	9.53e-05	0.000579
220520_s_at	nucleoporin 62kDa C-terminal like	NUP62CL	1.5	6.38e-05	0.000436
205106_at	mature T-cell proliferation 1	MTCP1	1.5	9.05e-05	0.000557
205505_at	glucosaminyl (N-acetyl) transferase 1, core 2	GCNT1	1.5	2.17e-05	0.000203
210257_x_at	cullin 4B	CUL4B	1.5	1.77e-06	4.08e-05
210251_s_at	RUN and FYVE domain containing 3	RUFY3	1.5	0.000258	0.00119
207247_s_at	zinc finger protein, X-linked /// zinc finger protein, Y-linked	ZFX /// ZFY	1.5	8.32e-05	0.000529
212307_s_at	O-linked N-acetylglucosamine (GlcNAc) transferase (UDP-N-acetylglucosamine:polypeptide-N-acetylglucosaminyl transferase)	OGT	1.5	0.000144	0.000778
204064_at	THO complex 1	THOC1	1.5	5.44e-07	2.02e-05
205038_at	IKAROS family zinc finger 1 (Ikaros)	IKZF1	1.5	0.000887	0.00291
209285_s_at	chromosome 3 open reading frame 63	C3orf63	1.5	8.15e-05	0.00052
212170_at	RNA binding motif protein 12	RBM12	1.5	0.000851	0.00282
217976_s_at	dynein, cytoplasmic 1, light intermediate chain 1	DYNC1LI1	1.5	0.000184	0.000929
219273_at	cyclin K	CCNK	1.5	1.12e-05	0.000132
221060_s_at	toll-like receptor 4	TLR4	1.5	3.44e-05	0.000285
209308_s_at	BCL2/adenovirus E1B 19kDa interacting protein 2	BNIP2	1.5	0.000605	0.0022
202886_s_at	protein phosphatase 2, regulatory subunit A, beta	PPP2R1B	1.5	0.000314	0.00137
220350_at	zinc finger protein 235	ZNF235	1.5	0.000221	0.00106
213889_at	---	---	1.5	6.06e-05	0.00042
220668_s_at	DNA (cytosine-5-)-methyltransferase 3 beta	DNMT3B	1.5	5.01e-05	0.000368
216288_at	cysteinyl leukotriene receptor 1	CYSLTR1	1.5	1.51e-06	3.73e-05
212635_at	transportin 1	TNPO1	1.5	0.000153	0.000813
210630_s_at	RAD52 homolog (S. cerevisiae)	RAD52	1.5	0.000159	0.000834
215221_at	---	---	1.5	5.12e-05	0.000374
214684_at	myocyte enhancer factor 2A	MEF2A	1.5	0.000845	0.00281
215897_at	mediator complex subunit 25	MED25	1.5	7.18e-05	0.000475
203456_at	PRA1 domain family, member 2	PRAF2	1.5	9.99e-05	0.000598
221918_at	cyclin-dependent kinase 17	CDK17	1.5	0.0001	0.0006
210368_at	protocadherin gamma subfamily A, 8	PCDHGA8	1.5	0.000537	0.00202
213930_at	ATG12 autophagy related 12 homolog (S. cerevisiae)	ATG12	1.5	0.000756	0.00259
210497_x_at	synovial sarcoma, X breakpoint 2 /// synovial sarcoma, X breakpoint 2B	SSX2 /// SSX2B	1.5	0.000843	0.0028
217492_s_at	phosphatase and tensin homolog /// phosphatase and tensin homolog pseudogene 1	PTEN /// PTENP1	1.5	0.000436	0.00174
210922_at	---	---	1.5	1.18e-05	0.000137
204537_s_at	gamma-aminobutyric acid (GABA) A receptor, epsilon	GABRE	1.5	0.000656	0.00233
207061_at	endoplasmic reticulum to nucleus signaling 1	ERN1	1.5	4.58e-05	0.000347
216167_at	leucine rich repeat neuronal 2	LRRN2	1.5	0.000498	0.00192
216634_at	phospholipase C, eta 1	PLCH1	1.5	0.000976	0.00311
215447_at	---	---	1.5	0.000485	0.00188
213248_at	hypothetical LOC730101	LOC730101	1.5	0.000642	0.00229
207671_s_at	bestrophin 1	BEST1	1.5	5.63e-05	0.000398
41386_i_at	lysine (K)-specific demethylase 6B	KDM6B	1.5	0.000777	0.00265
214123_s_at	chromosome 4 open reading frame 10	C4orf10	1.5	0.000704	0.00245
200050_at	zinc finger protein 146	ZNF146	1.5	0.000182	0.000922
216528_at	---	---	1.5	0.000211	0.00103
222068_s_at	leucine rich repeat containing 50	LRRC50	1.5	0.00068	0.00239
221191_at	stromal antigen 3-like 1	STAG3L1	1.5	0.000991	0.00315
220368_s_at	SMEK homolog 1, suppressor of mek1 (Dictyostelium)	SMEK1	1.5	4.56e-05	0.000347
207796_x_at	killer cell lectin-like receptor subfamily D, member 1	KLRD1	1.5	0.000159	0.000834
210800_at	translocase of inner mitochondrial membrane 8 homolog A (yeast)	TIMM8A	1.5	0.000424	0.0017
213018_at	GATA zinc finger domain containing 1	GATAD1	1.5	0.000165	0.000855
208599_at	HECT, UBA and WWE domain containing 1	HUWE1	1.5	0.000652	0.00232
214588_s_at	microfibrillar-associated protein 3	MFAP3	1.5	2.25e-06	4.77e-05
212759_s_at	transcription factor 7-like 2 (T-cell specific, HMG-box)	TCF7L2	1.5	6.17e-06	8.99e-05
208545_x_at	TAF4 RNA polymerase II, TATA box binding protein (TBP)-associated factor, 135kDa	TAF4	1.5	1.63e-05	0.000169
215020_at	neurexin 3	NRXN3	1.5	0.0008	0.00271
218621_at	HemK methyltransferase family member 1	HEMK1	1.5	6.73e-05	0.000454
214845_s_at	calumenin	CALU	1.5	5.94e-05	0.000415
216686_at	hypothetical LOC645784	FLJ40330	1.5	3.13e-05	0.000265
205386_s_at	Mdm2 p53 binding protein homolog (mouse)	MDM2	1.5	0.000879	0.00289
214870_x_at	hypothetical LOC100288442 /// hypothetical protein LOC339047 /// nuclear pore complex interacting protein	LOC100288442 /// LOC339047 /// NPIP	1.5	3.79e-05	0.000305
207503_at	t-complex 10 homolog (mouse)	TCP10	1.5	0.000822	0.00275
216319_at	---	---	1.5	1.58e-06	3.83e-05
220509_at	RNA binding motif protein 26	RBM26	1.5	0.000458	0.0018
209084_s_at	RAB28, member RAS oncogene family	RAB28	1.5	0.000578	0.00213
208403_x_at	MYC associated factor X	MAX	1.5	1.33e-05	0.000148
220121_at	lines homolog 1 (Drosophila)	LINS1	1.5	0.000458	0.00181
213040_s_at	neuronal pentraxin receptor	NPTXR	1.5	0.000313	0.00137
214185_at	KH domain containing, RNA binding, signal transduction associated 1	KHDRBS1	1.5	0.000289	0.00129
220128_s_at	NIPA-like domain containing 2	NIPAL2	1.5	6.07e-05	0.00042
219658_at	pentatricopeptide repeat domain 2	PTCD2	1.5	4.81e-07	1.9e-05
202984_s_at	BCL2-associated athanogene 5	BAG5	1.5	0.000946	0.00304
201229_s_at	ariadne homolog 2 (Drosophila)	ARIH2	1.5	0.000223	0.00107
202396_at	transcription elongation regulator 1	TCERG1	1.5	0.000517	0.00197
212763_at	calmodulin regulated spectrin-associated protein 1-like 1	CAMSAP1L1	1.5	0.000135	0.000745
202722_s_at	glutamine--fructose-6-phosphate transaminase 1	GFPT1	1.5	4.94e-05	0.000364
211434_s_at	chemokine (C-C motif) receptor-like 2	CCRL2	1.5	0.000178	0.000906
214077_x_at	Meis homeobox 3 pseudogene 1	MEIS3P1	1.5	8.62e-06	0.00011
219335_at	armadillo repeat containing, X-linked 5	ARMCX5	1.5	0.000118	0.000674
215460_x_at	bromodomain containing 1	BRD1	1.5	8.55e-06	0.000109
215006_at	---	---	1.5	0.000184	0.000929
203375_s_at	tripeptidyl peptidase II	TPP2	1.5	0.000637	0.00228
217438_at	---	---	1.5	0.000435	0.00173
206175_x_at	zinc finger protein 222	ZNF222	1.5	6.3e-05	0.000432
209544_at	receptor-interacting serine-threonine kinase 2	RIPK2	1.5	2.28e-05	0.00021
201604_s_at	protein phosphatase 1, regulatory (inhibitor) subunit 12A	PPP1R12A	1.5	9.66e-05	0.000584
200855_at	nuclear receptor co-repressor 1 pseudogene /// similar to nuclear receptor co-repressor 1 /// nuclear receptor co-repressor 1	C20orf191 /// LOC100131704 /// NCOR1	1.5	8.96e-05	0.000554
214894_x_at	microtubule-actin crosslinking factor 1	MACF1	1.5	4.9e-06	7.92e-05
207300_s_at	coagulation factor VII (serum prothrombin conversion accelerator)	F7	1.5	1.28e-05	0.000144
204420_at	FOS-like antigen 1	FOSL1	1.5	0.000593	0.00217
215577_at	---	---	1.5	0.000418	0.00169
214861_at	lysine (K)-specific demethylase 4C	KDM4C	1.5	6.08e-06	8.9e-05
218937_at	zinc finger protein 434	ZNF434	1.5	1.18e-06	3.23e-05
215542_at	---	---	1.5	0.000473	0.00185
214754_at	tet oncogene family member 3	TET3	1.5	3.28e-05	0.000274
210657_s_at	septin 4	2021-09-04	1.5	0.000638	0.00228
205522_at	homeobox D4 /// microRNA 10b	HOXD4 /// MIR10B	1.5	9.13e-05	0.00056
212061_at	U2-associated SR140 protein	SR140	1.5	0.000285	0.00128
204935_at	protein tyrosine phosphatase, non-receptor type 2	PTPN2	1.5	0.000266	0.00122
217677_at	pleckstrin homology domain containing, family A (phosphoinositide binding specific) member 2	PLEKHA2	1.5	0.000108	0.000635
222316_at	---	---	1.5	0.000335	0.00144
213090_s_at	TAF4 RNA polymerase II, TATA box binding protein (TBP)-associated factor, 135kDa	TAF4	1.5	0.000263	0.00121
205178_s_at	retinoblastoma binding protein 6	RBBP6	1.5	0.000152	0.00081
212974_at	DENN/MADD domain containing 3	DENND3	1.5	0.000528	0.002
213628_at	chloride channel CLIC-like 1	CLCC1	1.5	0.000274	0.00125
211444_at	---	---	1.5	0.000768	0.00262
210917_at	v-yes-1 Yamaguchi sarcoma viral oncogene homolog 1	YES1	1.5	0.000368	0.00154
215209_at	SEC24 family, member D (S. cerevisiae)	SEC24D	1.5	8.95e-05	0.000554
210981_s_at	G protein-coupled receptor kinase 6	GRK6	1.5	0.000157	0.00083
220018_at	Cas-Br-M (murine) ecotropic retroviral transforming sequence-like 1	CBLL1	1.5	1.57e-05	0.000164
221501_x_at	hypothetical protein LOC339047	LOC339047	1.5	3.79e-05	0.000305
214230_at	cell division cycle 42 (GTP binding protein, 25kDa)	CDC42	1.5	4.68e-06	7.67e-05
204520_x_at	bromodomain containing 1	BRD1	1.5	3e-06	5.73e-05
222309_at	---	---	1.5	0.000423	0.0017
213073_at	zinc finger, FYVE domain containing 26	ZFYVE26	1.5	8.29e-06	0.000106
221887_s_at	deafness, autosomal recessive 31	DFNB31	1.5	2.79e-05	0.000244
208931_s_at	interleukin enhancer binding factor 3, 90kDa	ILF3	1.5	0.000201	0.000991
215066_at	protein tyrosine phosphatase, receptor type, F	PTPRF	1.5	0.000383	0.00158
40489_at	atrophin 1	ATN1	1.5	5.07e-05	0.000371
212633_at	KIAA0776	KIAA0776	1.5	0.000483	0.00187
211277_x_at	amyloid beta (A4) precursor protein	APP	1.5	7.32e-06	9.92e-05
207606_s_at	Rho GTPase activating protein 12	ARHGAP12	1.5	1.3e-05	0.000146
210465_s_at	small nuclear RNA activating complex, polypeptide 3, 50kDa	SNAPC3	1.5	3.27e-07	1.52e-05
215295_at	dystrobrevin, beta	DTNB	1.5	0.000893	0.00292
220444_at	zinc finger protein 557	ZNF557	1.5	3.79e-05	0.000305
217715_x_at	---	---	1.5	0.000199	0.000984
204871_at	mitochondrial transcription termination factor	MTERF	1.5	0.000264	0.00121
208871_at	atrophin 1	ATN1	1.5	4.73e-05	0.000355
208004_at	proline rich, lacrimal 1	PROL1	1.5	3.86e-05	0.000309
208364_at	inositol polyphosphate-4-phosphatase, type I, 107kDa	INPP4A	1.5	0.000259	0.00119
201456_s_at	budding uninhibited by benzimidazoles 3 homolog (yeast)	BUB3	1.5	1.42e-05	0.000153
210189_at	heat shock 70kDa protein 1-like	HSPA1L	1.5	0.000102	0.000606
206006_s_at	KIAA1009	KIAA1009	1.5	2.74e-05	0.000241
202293_at	stromal antigen 1	STAG1	1.5	0.000216	0.00105
81811_at	---	---	1.5	2.81e-05	0.000245
207476_at	---	---	1.5	5.81e-05	0.000407
206805_at	sema domain, immunoglobulin domain (Ig), short basic domain, secreted, (semaphorin) 3A	SEMA3A	1.5	1.51e-06	3.73e-05
212662_at	poliovirus receptor	PVR	1.5	0.000615	0.00222
220839_at	methyltransferase like 5	METTL5	1.5	0.00021	0.00103
210850_s_at	ELK1, member of ETS oncogene family	ELK1	1.5	2.18e-05	0.000204
218591_s_at	nucleolar protein 10	NOL10	1.5	2.97e-05	0.000255
206005_s_at	KIAA1009	KIAA1009	1.5	2.85e-05	0.000247
204063_s_at	unc-51-like kinase 2 (C. elegans)	ULK2	1.5	0.000177	0.000903
209011_at	triple functional domain (PTPRF interacting)	TRIO	1.5	2.49e-05	0.000225
202258_s_at	NEDD4 binding protein 2-like 2	N4BP2L2	1.5	6.82e-05	0.000457
200907_s_at	palladin, cytoskeletal associated protein	PALLD	1.5	0.000776	0.00265
220691_at	---	---	1.5	0.000668	0.00236
221747_at	tensin 1	TNS1	1.5	6.39e-05	0.000436
213581_at	programmed cell death 2	PDCD2	1.5	0.000932	0.00301
204075_s_at	KIAA0562	KIAA0562	1.5	0.000108	0.000635
208278_s_at	---	---	1.5	0.000395	0.00162
203086_at	kinesin heavy chain member 2A	KIF2A	1.5	0.000658	0.00233
215402_at	amyloid beta precursor protein (cytoplasmic tail) binding protein 2	APPBP2	1.5	0.000102	0.000606
215640_at	TBC1 domain family, member 2B	TBC1D2B	1.5	0.000178	0.000906
218348_s_at	zinc finger CCCH-type containing 7A	ZC3H7A	1.5	5.81e-06	8.67e-05
220661_s_at	zinc finger protein 692	ZNF692	1.5	9.37e-06	0.000115
214820_at	bromodomain and WD repeat domain containing 1	BRWD1	1.5	0.000593	0.00217
208893_s_at	dual specificity phosphatase 6	DUSP6	1.5	0.000106	0.000623
222283_at	zinc finger protein 480	ZNF480	1.5	0.000587	0.00215
203378_at	PCF11, cleavage and polyadenylation factor subunit, homolog (S. cerevisiae)	PCF11	1.5	0.0007	0.00244
217648_at	---	---	1.5	0.000843	0.0028
207290_at	plexin A2	PLXNA2	1.5	0.000374	0.00156
217361_at	---	---	1.5	0.000423	0.0017
214397_at	methyl-CpG binding domain protein 2	MBD2	1.5	1.2e-05	0.000138
203492_x_at	centrosomal protein 57kDa	CEP57	1.5	8.45e-05	0.000534
216511_s_at	transcription factor 7-like 2 (T-cell specific, HMG-box)	TCF7L2	1.5	0.000388	0.0016
204666_s_at	suppressor of IKBKE 1	SIKE1	1.5	0.000396	0.00162
219158_s_at	N(alpha)-acetyltransferase 15, NatA auxiliary subunit	NAA15	1.5	0.000108	0.000634
81737_at	---	---	1.5	0.000298	0.00132
204362_at	src kinase associated phosphoprotein 2	SKAP2	1.5	7.23e-05	0.000477
220903_at	G elongation factor, mitochondrial 1	GFM1	1.5	0.000369	0.00154
212248_at	metadherin	MTDH	1.5	0.00096	0.00308
214378_at	tissue factor pathway inhibitor (lipoprotein-associated coagulation inhibitor)	TFPI	1.5	0.000314	0.00137
221499_s_at	syntaxin 16	STX16	1.5	0.000493	0.00191
208979_at	nuclear receptor coactivator 6	NCOA6	1.5	0.000137	0.000752
212131_at	LSM14A, SCD6 homolog A (S. cerevisiae)	LSM14A	1.5	0.000779	0.00265
218919_at	zinc finger, AN1-type domain 1	ZFAND1	1.5	0.000417	0.00168
214132_at	ATP synthase, H+ transporting, mitochondrial F1 complex, gamma polypeptide 1	ATP5C1	1.5	0.000153	0.000815
221522_at	ankyrin repeat domain 27 (VPS9 domain)	ANKRD27	1.5	0.000989	0.00315
220083_x_at	ubiquitin carboxyl-terminal hydrolase L5	UCHL5	1.5	9.1e-05	0.000559
216389_s_at	DDB1 and CUL4 associated factor 11	DCAF11	-1.5	0.000146	0.000787
210136_at	myelin basic protein	MBP	-1.5	0.000104	0.000614
214889_at	family with sequence similarity 149, member A	FAM149A	-1.5	0.000109	0.000636
209432_s_at	cAMP responsive element binding protein 3	CREB3	-1.5	0.000118	0.000675
217944_at	protein O-linked mannose beta1,2-N-acetylglucosaminyltransferase	POMGNT1	-1.5	0.000176	0.000898
201504_s_at	translin	TSN	-1.5	7.81e-05	0.000505
201756_at	replication protein A2, 32kDa	RPA2	-1.5	0.000669	0.00236
202650_s_at	KIAA0195	KIAA0195	-1.5	2.63e-05	0.000233
209039_x_at	EH-domain containing 1	EHD1	-1.5	2.04e-05	0.000195
208682_s_at	melanoma antigen family D, 2	MAGED2	-1.5	1.02e-05	0.000123
210438_x_at	TROVE domain family, member 2	TROVE2	-1.5	4.41e-05	0.000339
213665_at	SRY (sex determining region Y)-box 4	SOX4	-1.5	0.000164	0.000853
200083_at	ubiquitin specific peptidase 22	USP22	-1.5	3.42e-06	6.22e-05
210501_x_at	eukaryotic translation initiation factor 3, subunit K	EIF3K	-1.5	2.32e-06	4.88e-05
208643_s_at	X-ray repair complementing defective repair in Chinese hamster cells 5 (double-strand-break rejoining)	XRCC5	-1.5	3.7e-05	0.0003
208735_s_at	CTD (carboxy-terminal domain, RNA polymerase II, polypeptide A) small phosphatase 2	CTDSP2	-1.5	6.3e-08	7.28e-06
221628_s_at	glyoxylate reductase 1 homolog (Arabidopsis)	GLYR1	-1.5	2.93e-05	0.000252
201937_s_at	aspartyl aminopeptidase	DNPEP	-1.5	1.59e-07	1.08e-05
209420_s_at	sphingomyelin phosphodiesterase 1, acid lysosomal	SMPD1	-1.5	0.000869	0.00286
200082_s_at	ribosomal protein S7	RPS7	-1.5	5.35e-06	8.31e-05
201892_s_at	IMP (inosine 5'-monophosphate) dehydrogenase 2	IMPDH2	-1.5	0.000143	0.000776
201414_s_at	nucleosome assembly protein 1-like 4	NAP1L4	-1.5	1.32e-05	0.000148
210312_s_at	intraflagellar transport 20 homolog (Chlamydomonas)	IFT20	-1.5	0.000514	0.00196
216024_at	dynamin 2	DNM2	-1.5	0.000118	0.000674
218993_at	RNA methyltransferase like 1	RNMTL1	-1.5	3.14e-05	0.000266
201905_s_at	CTD (carboxy-terminal domain, RNA polymerase II, polypeptide A) small phosphatase-like	CTDSPL	-1.5	7.95e-06	0.000103
220607_x_at	TH1-like (Drosophila)	TH1L	-1.5	2.45e-06	5.06e-05
201257_x_at	ribosomal protein S3A	RPS3A	-1.5	0.000462	0.00182
207722_s_at	BTB (POZ) domain containing 2	BTBD2	-1.5	0.000109	0.000637
218992_at	chromosome 9 open reading frame 46	C9orf46	-1.5	0.000277	0.00126
200002_at	ribosomal protein L35	RPL35	-1.5	1.32e-05	0.000148
212404_s_at	ubiquitin protein ligase E3B	UBE3B	-1.5	1.2e-06	3.27e-05
218580_x_at	aurora kinase A interacting protein 1	AURKAIP1	-1.5	4.7e-05	0.000353
208926_at	sialidase 1 (lysosomal sialidase)	NEU1	-1.5	0.000562	0.00208
218001_at	mitochondrial ribosomal protein S2	MRPS2	-1.5	6.89e-05	0.00046
200976_s_at	Tax1 (human T-cell leukemia virus type I) binding protein 1	TAX1BP1	-1.5	2.52e-06	5.19e-05
200830_at	proteasome (prosome, macropain) 26S subunit, non-ATPase, 2	PSMD2	-1.5	1.05e-06	3e-05
215792_s_at	DnaJ (Hsp40) homolog, subfamily C, member 11	DNAJC11	-1.5	0.000431	0.00172
201045_s_at	RAB6A, member RAS oncogene family	RAB6A	-1.5	2.17e-05	0.000203
201674_s_at	A kinase (PRKA) anchor protein 1	AKAP1	-1.5	0.000509	0.00195
214164_x_at	carbonic anhydrase XII	CA12	-1.5	0.00064	0.00229
202736_s_at	LSM4 homolog, U6 small nuclear RNA associated (S. cerevisiae)	LSM4	-1.5	6.22e-06	9.02e-05
217872_at	PIH1 domain containing 1	PIH1D1	-1.5	2.85e-06	5.57e-05
202223_at	STT3, subunit of the oligosaccharyltransferase complex, homolog A (S. cerevisiae)	STT3A	-1.5	2.07e-08	4.73e-06
200790_at	ornithine decarboxylase 1	ODC1	-1.5	0.000266	0.00122
213011_s_at	triosephosphate isomerase 1	TPI1	-1.5	0.00022	0.00106
214090_at	PRKC, apoptosis, WT1, regulator	PAWR	-1.5	0.000395	0.00162
203687_at	chemokine (C-X3-C motif) ligand 1	CX3CL1	-1.5	8.1e-05	0.000518
201383_s_at	neighbor of BRCA1 gene 1	NBR1	-1.5	1.25e-06	3.29e-05
208290_s_at	eukaryotic translation initiation factor 5	EIF5	-1.5	7.66e-05	0.000499
206050_s_at	ribonuclease/angiogenin inhibitor 1	RNH1	-1.5	2.24e-07	1.26e-05
212434_at	GrpE-like 1, mitochondrial (E. coli)	GRPEL1	-1.5	0.0005	0.00192
202116_at	D4, zinc and double PHD fingers family 2	DPF2	-1.5	2.27e-07	1.27e-05
203226_s_at	tetraspanin 31	TSPAN31	-1.5	9.88e-07	2.87e-05
203501_at	plasma glutamate carboxypeptidase	PGCP	-1.5	0.000906	0.00295
208723_at	ubiquitin specific peptidase 11	USP11	-1.5	2.62e-07	1.37e-05
211072_x_at	tubulin, alpha 1b	TUBA1B	-1.5	0.000288	0.00129
208764_s_at	ATP synthase, H+ transporting, mitochondrial F0 complex, subunit C2 (subunit 9)	ATP5G2	-1.5	2.87e-06	5.61e-05
213176_s_at	latent transforming growth factor beta binding protein 4	LTBP4	-1.5	3.58e-05	0.000293
217928_s_at	SAPS domain family, member 3	SAPS3	-1.5	2.59e-07	1.37e-05
201214_s_at	protein phosphatase 1, regulatory (inhibitor) subunit 7	PPP1R7	-1.5	7.86e-06	0.000102
221449_s_at	integrin alpha FG-GAP repeat containing 1	ITFG1	-1.5	0.000114	0.00066
203511_s_at	trafficking protein particle complex 3	TRAPPC3	-1.5	2.63e-05	0.000233
203832_at	small nuclear ribonucleoprotein polypeptide F	SNRPF	-1.5	6.62e-06	9.35e-05
209100_at	interferon-related developmental regulator 2	IFRD2	-1.5	9.32e-06	0.000115
203751_x_at	jun D proto-oncogene	JUND	-1.5	0.000109	0.000637
217882_at	transmembrane protein 111	TMEM111	-1.5	1.66e-05	0.000171
213471_at	nephronophthisis 4	NPHP4	-1.5	7.92e-05	0.00051
200792_at	X-ray repair complementing defective repair in Chinese hamster cells 6	XRCC6	-1.5	8.28e-08	8.49e-06
217543_s_at	membrane-bound transcription factor peptidase, site 1	MBTPS1	-1.5	5.74e-06	8.59e-05
218138_at	McKusick-Kaufman syndrome	MKKS	-1.5	6.31e-05	0.000432
202619_s_at	procollagen-lysine, 2-oxoglutarate 5-dioxygenase 2	PLOD2	-1.5	0.000374	0.00156
204088_at	purinergic receptor P2X, ligand-gated ion channel, 4	P2RX4	-1.5	3.56e-05	0.000292
218261_at	adaptor-related protein complex 1, mu 2 subunit	AP1M2	-1.5	0.000354	0.00149
204985_s_at	trafficking protein particle complex 6A	TRAPPC6A	-1.5	0.000776	0.00265
1861_at	BCL2-associated agonist of cell death	BAD	-1.5	2.81e-05	0.000245
40524_at	protein tyrosine phosphatase, non-receptor type 21	PTPN21	-1.5	1.02e-05	0.000123
208351_s_at	mitogen-activated protein kinase 1	MAPK1	-1.5	3.51e-06	6.32e-05
202113_s_at	sorting nexin 2	SNX2	-1.5	3.62e-05	0.000296
205037_at	intraflagellar transport 27 homolog (Chlamydomonas)	IFT27	-1.5	1.82e-06	4.16e-05
222045_s_at	PDX1 C-terminal inhibiting factor 1	PCIF1	-1.5	5.66e-05	0.000399
201966_at	NADH dehydrogenase (ubiquinone) Fe-S protein 2, 49kDa (NADH-coenzyme Q reductase)	NDUFS2	-1.5	0.000164	0.000852
211765_x_at	peptidylprolyl isomerase A (cyclophilin A)	PPIA	-1.5	4.24e-05	0.000331
203406_at	microfibrillar-associated protein 1	MFAP1	-1.5	0.000325	0.00141
208828_at	polymerase (DNA directed), epsilon 3 (p17 subunit)	POLE3	-1.5	4.08e-05	0.000321
211392_s_at	POZ (BTB) and AT hook containing zinc finger 1	PATZ1	-1.5	1.62e-05	0.000168
206587_at	chaperonin containing TCP1, subunit 6B (zeta 2)	CCT6B	-1.5	0.000262	0.0012
200946_x_at	glutamate dehydrogenase 1	GLUD1	-1.5	0.000379	0.00157
202486_at	AFG3 ATPase family gene 3-like 2 (yeast)	AFG3L2	-1.5	8.93e-05	0.000554
205587_at	FGFR1 oncogene partner	FGFR1OP	-1.5	0.000694	0.00243
220864_s_at	NADH dehydrogenase (ubiquinone) 1 alpha subcomplex, 13 /// YjeF N-terminal domain containing 3	NDUFA13 /// YJEFN3	-1.5	1.79e-05	0.00018
208631_s_at	hydroxyacyl-CoA dehydrogenase/3-ketoacyl-CoA thiolase/enoyl-CoA hydratase (trifunctional protein), alpha subunit	HADHA	-1.5	5.25e-05	0.000378
564_at	guanine nucleotide binding protein (G protein), alpha 11 (Gq class)	GNA11	-1.5	8.52e-06	0.000109
217939_s_at	aftiphilin	AFTPH	-1.5	3.76e-06	6.52e-05
212029_s_at	---	---	-1.5	0.00032	0.00139
202974_at	membrane protein, palmitoylated 1, 55kDa	MPP1	-1.5	4.44e-05	0.000341
217895_at	Pentatricopeptide repeat domain 3	PTCD3	-1.5	4.09e-07	1.71e-05
220739_s_at	cyclin M3	CNNM3	-1.5	1.79e-06	4.1e-05
78383_at	similar to hCG1811779	LOC100129250	-1.5	3e-06	5.73e-05
209163_at	cytochrome b-561	CYB561	-1.5	6.09e-06	8.92e-05
214125_s_at	hypothetical protein LOC100287008	LOC100287008	-1.5	0.000164	0.000853
208541_x_at	transcription factor A, mitochondrial	TFAM	-1.5	7.61e-06	0.000101
213545_x_at	sorting nexin 3	SNX3	-1.5	0.000299	0.00133
204442_x_at	latent transforming growth factor beta binding protein 4	LTBP4	-1.5	0.00016	0.000839
204125_at	NADH dehydrogenase (ubiquinone) 1 alpha subcomplex, assembly factor 1	NDUFAF1	-1.5	0.000376	0.00156
218049_s_at	mitochondrial ribosomal protein L13	MRPL13	-1.5	1.34e-05	0.000149
213209_at	TAF6-like RNA polymerase II, p300/CBP-associated factor (PCAF)-associated factor, 65kDa	TAF6L	-1.5	8.43e-06	0.000108
214171_s_at	U2 small nuclear RNA auxiliary factor 2	U2AF2	-1.5	0.000255	0.00118
217846_at	glutaminyl-tRNA synthetase	QARS	-1.5	1.63e-06	3.85e-05
213478_at	kazrin	KAZ	-1.5	0.000136	0.000749
214318_s_at	furry homolog (Drosophila)	FRY	-1.5	0.000291	0.0013
203176_s_at	transcription factor A, mitochondrial	TFAM	-1.5	6.36e-06	9.13e-05
201522_x_at	small nuclear ribonucleoprotein polypeptide N /// SNRPN upstream reading frame	SNRPN /// SNURF	-1.5	4.75e-06	7.73e-05
204896_s_at	prostaglandin E receptor 4 (subtype EP4)	PTGER4	-1.5	0.000123	0.000698
209384_at	proline synthetase co-transcribed homolog (bacterial)	PROSC	-1.5	0.000289	0.00129
208313_s_at	splicing factor 1	SF1	-1.5	1.44e-05	0.000155
204360_s_at	N-acetylglucosaminidase, alpha-	NAGLU	-1.5	7.75e-06	0.000102
206468_s_at	methyltransferase like 13	METTL13	-1.5	3.39e-05	0.000282
201654_s_at	heparan sulfate proteoglycan 2	HSPG2	-1.5	3.07e-06	5.81e-05
201264_at	coatomer protein complex, subunit epsilon	COPE	-1.5	1.48e-05	0.000158
213892_s_at	adenine phosphoribosyltransferase	APRT	-1.5	1.4e-05	0.000153
212432_at	GrpE-like 1, mitochondrial (E. coli)	GRPEL1	-1.5	3.51e-05	0.000289
219430_at	G protein-coupled receptor 137	GPR137	-1.5	0.000317	0.00138
210646_x_at	ribosomal protein L13a	RPL13A	-1.5	2.02e-06	4.43e-05
200026_at	ribosomal protein L34	RPL34	-1.5	3.28e-05	0.000274
212995_x_at	family with sequence similarity 128, member B	FAM128B	-1.5	3.56e-06	6.36e-05
201942_s_at	carboxypeptidase D	CPD	-1.5	2.02e-05	0.000194
209971_x_at	aminoacyl tRNA synthetase complex-interacting multifunctional protein 2	AIMP2	-1.5	1.5e-05	0.000159
213814_s_at	Syntrophin, beta 2 (dystrophin-associated protein A1, 59kDa, basic component 2)	SNTB2	-1.5	6.39e-05	0.000436
212661_x_at	peptidylprolyl isomerase A (cyclophilin A)	PPIA	-1.5	0.000126	0.000709
203631_s_at	G protein-coupled receptor, family C, group 5, member B	GPRC5B	-1.5	8.15e-06	0.000105
217356_s_at	phosphoglycerate kinase 1	PGK1	-1.5	0.000624	0.00224
204808_s_at	transmembrane protein 5	TMEM5	-1.5	7.38e-06	9.95e-05
208911_s_at	pyruvate dehydrogenase (lipoamide) beta	PDHB	-1.5	6.68e-06	9.39e-05
210974_s_at	adaptor-related protein complex 3, delta 1 subunit	AP3D1	-1.5	6.4e-05	0.000436
221979_at	similar to hCG1811779	LOC100129250	-1.5	5.61e-06	8.54e-05
209264_s_at	tetraspanin 4	TSPAN4	-1.5	2.57e-07	1.37e-05
209014_at	melanoma antigen family D, 1	MAGED1	-1.5	0.000113	0.000656
218391_at	SNF8, ESCRT-II complex subunit, homolog (S. cerevisiae)	SNF8	-1.5	2.19e-07	1.24e-05
211672_s_at	actin related protein 2/3 complex, subunit 4, 20kDa	ARPC4	-1.5	3.95e-05	0.000315
40273_at	sphingosine kinase 2	SPHK2	-1.5	0.000543	0.00204
208598_s_at	HECT, UBA and WWE domain containing 1	HUWE1	-1.5	3.38e-08	5.66e-06
209190_s_at	diaphanous homolog 1 (Drosophila)	DIAPH1	-1.5	9.42e-08	8.56e-06
221504_s_at	ATPase, H+ transporting, lysosomal 50/57kDa, V1 subunit H	ATP6V1H	-1.5	8.61e-06	0.00011
216396_s_at	etoposide induced 2.4 mRNA	EI24	-1.5	4.59e-05	0.000348
200710_at	acyl-CoA dehydrogenase, very long chain	ACADVL	-1.5	3.29e-06	6.07e-05
202138_x_at	aminoacyl tRNA synthetase complex-interacting multifunctional protein 2	AIMP2	-1.5	6.53e-05	0.000443
202753_at	proteasome (prosome, macropain) 26S subunit, non-ATPase, 6	PSMD6	-1.5	3.5e-05	0.000288
213279_at	dehydrogenase/reductase (SDR family) member 1	DHRS1	-1.5	2.32e-05	0.000211
201118_at	phosphogluconate dehydrogenase	PGD	-1.5	0.000226	0.00108
200030_s_at	solute carrier family 25 (mitochondrial carrier; phosphate carrier), member 3	SLC25A3	-1.5	5.3e-05	0.00038
218455_at	NFS1 nitrogen fixation 1 homolog (S. cerevisiae)	NFS1	-1.5	2.95e-05	0.000253
218117_at	ring-box 1	RBX1	-1.5	5.46e-08	6.86e-06
37028_at	protein phosphatase 1, regulatory (inhibitor) subunit 15A	PPP1R15A	-1.5	0.000306	0.00135
211557_x_at	solute carrier organic anion transporter family, member 2B1	SLCO2B1	-1.5	0.000411	0.00167
212083_at	testis expressed 261	TEX261	-1.5	1.25e-06	3.29e-05
211378_x_at	peptidylprolyl isomerase A (cyclophilin A)	PPIA	-1.5	1.54e-05	0.000162
209329_x_at	HIG1 hypoxia inducible domain family, member 2A	HIGD2A	-1.5	1.79e-05	0.00018
216088_s_at	proteasome (prosome, macropain) subunit, alpha type, 7	PSMA7	-1.5	6.49e-07	2.23e-05
212573_at	endonuclease domain containing 1	ENDOD1	-1.5	0.000313	0.00137
211388_s_at	---	---	-1.5	0.000162	0.000847
217125_at	---	---	-1.5	0.000347	0.00147
212575_at	chromosome 19 open reading frame 6	C19orf6	-1.5	1.33e-05	0.000148
201477_s_at	ribonucleotide reductase M1	RRM1	-1.5	0.00032	0.00139
218387_s_at	6-phosphogluconolactonase	PGLS	-1.5	0.000343	0.00146
200817_x_at	ribosomal protein S10	RPS10	-1.5	8.33e-05	0.000529
207988_s_at	actin related protein 2/3 complex, subunit 2, 34kDa	ARPC2	-1.5	1.93e-05	0.000189
202598_at	S100 calcium binding protein A13	S100A13	-1.5	4.65e-05	0.000351
217249_x_at	---	---	-1.5	4.5e-06	7.47e-05
217740_x_at	ribosomal protein L7a	RPL7A	-1.5	7.66e-07	2.48e-05
211542_x_at	ribosomal protein S10	RPS10	-1.5	4.22e-05	0.00033
202452_at	zer-1 homolog (C. elegans)	ZER1	-1.5	6.98e-05	0.000464
217464_at	---	---	-1.5	3.82e-06	6.59e-05
203272_s_at	tumor suppressor candidate 2	TUSC2	-1.5	6.02e-06	8.85e-05
202941_at	NADH dehydrogenase (ubiquinone) flavoprotein 2, 24kDa	NDUFV2	-1.5	0.000204	0.001
212051_at	WAS/WASL interacting protein family, member 2	WIPF2	-1.5	0.000381	0.00158
212462_at	MYST histone acetyltransferase (monocytic leukemia) 4	MYST4	-1.5	0.000419	0.00169
200663_at	CD63 molecule	CD63	-1.5	8.96e-05	0.000554
208872_s_at	receptor accessory protein 5	REEP5	-1.5	9.91e-06	0.00012
205711_x_at	ATP synthase, H+ transporting, mitochondrial F1 complex, gamma polypeptide 1	ATP5C1	-1.5	8.61e-05	0.000541
206472_s_at	transducin-like enhancer of split 3 (E(sp1) homolog, Drosophila)	TLE3	-1.5	5.7e-05	0.000401
218435_at	DnaJ (Hsp40) homolog, subfamily C, member 15	DNAJC15	-1.5	0.000433	0.00173
201293_x_at	peptidylprolyl isomerase A (cyclophilin A)	PPIA	-1.5	3.89e-05	0.000311
206566_at	solute carrier family 7 (cationic amino acid transporter, y+ system), member 1	SLC7A1	-1.5	0.000203	0.000996
200695_at	protein phosphatase 2, regulatory subunit A, alpha	PPP2R1A	-1.5	2.6e-06	5.28e-05
201095_at	death-associated protein	DAP	-1.5	0.000136	0.000748
201061_s_at	stomatin	STOM	-1.5	8.75e-05	0.000547
201848_s_at	BCL2/adenovirus E1B 19kDa interacting protein 3	BNIP3	-1.5	0.000526	0.00199
217301_x_at	retinoblastoma binding protein 4	RBBP4	-1.5	0.000194	0.000966
209058_at	endothelial differentiation-related factor 1	EDF1	-1.5	3.28e-06	6.06e-05
215581_s_at	minichromosome maintenance complex component 3 associated protein	MCM3AP	-1.5	4.67e-05	0.000351
221519_at	F-box and WD repeat domain containing 4	FBXW4	-1.5	5.23e-06	8.2e-05
210186_s_at	FK506 binding protein 1A, 12kDa	FKBP1A	-1.5	1.76e-05	0.000178
218188_s_at	translocase of inner mitochondrial membrane 13 homolog (yeast)	TIMM13	-1.5	2.17e-05	0.000203
218019_s_at	pyridoxal (pyridoxine, vitamin B6) kinase	PDXK	-1.5	0.000126	0.000709
217379_at	---	---	-1.5	4.23e-05	0.00033
203371_s_at	NADH dehydrogenase (ubiquinone) 1 beta subcomplex, 3, 12kDa	NDUFB3	-1.5	9.87e-05	0.000593
38703_at	aspartyl aminopeptidase	DNPEP	-1.5	5.96e-08	7.27e-06
209215_at	major facilitator superfamily domain containing 10	MFSD10	-1.5	2.9e-07	1.42e-05
202144_s_at	adenylosuccinate lyase	ADSL	-1.5	5.29e-05	0.00038
217906_at	kelch domain containing 2	KLHDC2	-1.5	1.47e-05	0.000158
208396_s_at	phosphodiesterase 1A, calmodulin-dependent	PDE1A	-1.5	0.000702	0.00245
213414_s_at	ribosomal protein S19	RPS19	-1.5	7.05e-05	0.000468
210701_at	craniofacial development protein 1	CFDP1	-1.5	0.000474	0.00185
217802_s_at	nuclear casein kinase and cyclin-dependent kinase substrate 1	NUCKS1	-1.5	0.000925	0.003
201120_s_at	progesterone receptor membrane component 1	PGRMC1	-1.5	4.06e-05	0.000321
218281_at	mitochondrial ribosomal protein L48	MRPL48	-1.5	5.32e-07	2.01e-05
203033_x_at	fumarate hydratase	FH	-1.5	1.33e-05	0.000148
203424_s_at	insulin-like growth factor binding protein 5	IGFBP5	-1.5	0.000219	0.00106
212363_x_at	actin, gamma 1	ACTG1	-1.5	0.000221	0.00106
201360_at	cystatin C	CST3	-1.5	1.05e-07	8.8e-06
218220_at	chromosome 12 open reading frame 10	C12orf10	-1.5	7.31e-06	9.92e-05
203028_s_at	cytochrome b-245, alpha polypeptide	CYBA	-1.5	0.000368	0.00154
208907_s_at	mitochondrial ribosomal protein S18B	MRPS18B	-1.5	6.79e-07	2.27e-05
215891_s_at	GM2 ganglioside activator	GM2A	-1.5	0.000301	0.00133
221996_s_at	Clathrin, light chain (Lcb)	CLTB	-1.5	0.000151	0.000808
201825_s_at	saccharopine dehydrogenase (putative)	SCCPDH	-1.5	0.00028	0.00127
220233_at	F-box protein 17 /// seryl-tRNA synthetase 2, mitochondrial	FBXO17 /// SARS2	-1.5	0.000176	0.0009
208613_s_at	filamin B, beta	FLNB	-1.5	2.21e-06	4.72e-05
209255_at	kelch domain containing 10	KLHDC10	-1.5	2.58e-05	0.000231
217827_s_at	spastic paraplegia 21 (autosomal recessive, Mast syndrome)	SPG21	-1.5	0.000289	0.0013
209150_s_at	transmembrane 9 superfamily member 1	TM9SF1	-1.5	0.000138	0.000757
200925_at	cytochrome c oxidase subunit VIa polypeptide 1	COX6A1	-1.5	0.000124	0.000701
202698_x_at	cytochrome c oxidase subunit IV isoform 1	COX4I1	-1.5	1.3e-06	3.35e-05
218147_s_at	glycosyltransferase 8 domain containing 1	GLT8D1	-1.5	0.000862	0.00284
208906_at	Berardinelli-Seip congenital lipodystrophy 2 (seipin)	BSCL2	-1.5	1.99e-08	4.73e-06
200868_s_at	ring finger protein 114	RNF114	-1.5	4.95e-08	6.46e-06
202245_at	lanosterol synthase (2,3-oxidosqualene-lanosterol cyclase)	LSS	-1.5	4.58e-08	6.23e-06
209364_at	BCL2-associated agonist of cell death	BAD	-1.5	1.74e-05	0.000177
211833_s_at	BCL2-associated X protein	BAX	-1.5	0.000204	0.001
214214_s_at	complement component 1, q subcomponent binding protein	C1QBP	-1.5	0.000218	0.00105
219816_s_at	RNA binding motif protein 23	RBM23	-1.5	2.43e-07	1.33e-05
200970_s_at	stress-associated endoplasmic reticulum protein 1	SERP1	-1.5	7.87e-05	0.000508
209735_at	ATP-binding cassette, sub-family G (WHITE), member 2	ABCG2	-1.5	0.000459	0.00181
218034_at	fission 1 (mitochondrial outer membrane) homolog (S. cerevisiae)	FIS1	-1.5	7.74e-06	0.000102
210418_s_at	isocitrate dehydrogenase 3 (NAD+) beta	IDH3B	-1.5	3.91e-07	1.66e-05
203484_at	Sec61 gamma subunit	SEC61G	-1.5	1.32e-07	9.87e-06
202004_x_at	succinate dehydrogenase complex, subunit C, integral membrane protein, 15kDa	SDHC	-1.5	0.000854	0.00283
211318_s_at	RAE1 RNA export 1 homolog (S. pombe)	RAE1	-1.5	2.12e-07	1.22e-05
208336_s_at	trans-2,3-enoyl-CoA reductase	TECR	-1.5	4.33e-05	0.000336
201551_s_at	lysosomal-associated membrane protein 1	LAMP1	-1.5	2.32e-05	0.000211
214437_s_at	serine hydroxymethyltransferase 2 (mitochondrial)	SHMT2	-1.5	1.21e-05	0.000138
214351_x_at	ribosomal protein L13	RPL13	-1.5	2.37e-06	4.96e-05
221488_s_at	cutA divalent cation tolerance homolog (E. coli)	CUTA	-1.5	5e-06	7.99e-05
200019_s_at	Finkel-Biskis-Reilly murine sarcoma virus (FBR-MuSV) ubiquitously expressed	FAU	-1.5	6.44e-06	9.17e-05
201274_at	proteasome (prosome, macropain) subunit, alpha type, 5	PSMA5	-1.5	5.13e-06	8.11e-05
200642_at	superoxide dismutase 1, soluble	SOD1	-1.5	0.000373	0.00155
204973_at	gap junction protein, beta 1, 32kDa	GJB1	-1.5	0.000798	0.0027
201527_at	ATPase, H+ transporting, lysosomal 14kDa, V1 subunit F	ATP6V1F	-1.5	6.44e-06	9.17e-05
201051_at	acidic (leucine-rich) nuclear phosphoprotein 32 family, member A	ANP32A	-1.5	5e-06	7.99e-05
213427_at	ribonuclease P/MRP 40kDa subunit	RPP40	-1.5	4.07e-05	0.000321
200659_s_at	prohibitin	PHB	-1.5	0.000411	0.00167
210532_s_at	chromosome 14 open reading frame 2	C14orf2	-1.5	0.000158	0.000832
202821_s_at	LIM domain containing preferred translocation partner in lipoma	LPP	-1.5	1.82e-07	1.13e-05
219865_at	hypothetical LOC29092	HSPC157	-1.5	8.56e-05	0.000539
210993_s_at	SMAD family member 1	SMAD1	-1.5	7.43e-05	0.000488
201904_s_at	CTD (carboxy-terminal domain, RNA polymerase II, polypeptide A) small phosphatase-like	CTDSPL	-1.5	5.54e-07	2.04e-05
213215_at	adaptor-related protein complex 3, sigma 2 subunit	AP3S2	-1.5	2.74e-05	0.000241
204029_at	cadherin, EGF LAG seven-pass G-type receptor 2 (flamingo homolog, Drosophila)	CELSR2	-1.5	0.000725	0.00251
216958_s_at	isovaleryl-CoA dehydrogenase	IVD	-1.5	8.36e-05	0.00053
210930_s_at	v-erb-b2 erythroblastic leukemia viral oncogene homolog 2, neuro/glioblastoma derived oncogene homolog (avian)	ERBB2	-1.5	5.52e-06	8.46e-05
218026_at	coiled-coil domain containing 56	CCDC56	-1.5	3.1e-05	0.000263
221639_x_at	hypothetical LOC100129656	LOC100129656	-1.5	6.57e-05	0.000445
214224_s_at	protein (peptidylprolyl cis/trans isomerase) NIMA-interacting, 4 (parvulin)	PIN4	-1.5	0.000905	0.00295
218673_s_at	ATG7 autophagy related 7 homolog (S. cerevisiae)	ATG7	-1.6	1.24e-06	3.28e-05
221494_x_at	eukaryotic translation initiation factor 3, subunit K	EIF3K	-1.6	1.98e-07	1.18e-05
213724_s_at	pyruvate dehydrogenase kinase, isozyme 2	PDK2	-1.6	0.000386	0.00159
221726_at	ribosomal protein L22	RPL22	-1.6	0.00059	0.00216
203622_s_at	partner of NOB1 homolog (S. cerevisiae)	PNO1	-1.6	0.00018	0.000913
202074_s_at	optineurin	OPTN	-1.6	4.24e-06	7.14e-05
209249_s_at	growth hormone inducible transmembrane protein	GHITM	-1.6	8.61e-05	0.000541
213491_x_at	ribophorin II	RPN2	-1.6	0.000193	0.000961
203360_s_at	c-myc binding protein	MYCBP	-1.6	3.35e-05	0.000279
202658_at	peroxisomal biogenesis factor 11 beta	PEX11B	-1.6	0.000408	0.00166
208653_s_at	CD164 molecule, sialomucin	CD164	-1.6	2.86e-05	0.000247
214244_s_at	ATPase, H+ transporting, lysosomal 9kDa, V0 subunit e1	ATP6V0E1	-1.6	0.000841	0.0028
200645_at	GABA(A) receptor-associated protein	GABARAP	-1.6	1.27e-06	3.31e-05
213798_s_at	CAP, adenylate cyclase-associated protein 1 (yeast)	CAP1	-1.6	3.46e-06	6.26e-05
201123_s_at	eukaryotic translation initiation factor 5A	EIF5A	-1.6	2.69e-06	5.4e-05
203462_x_at	eukaryotic translation initiation factor 3, subunit B	EIF3B	-1.6	2.77e-06	5.47e-05
205259_at	nuclear receptor subfamily 3, group C, member 2	NR3C2	-1.6	3.57e-05	0.000293
203515_s_at	phosphomevalonate kinase	PMVK	-1.6	6.44e-05	0.000438
213646_x_at	tubulin, alpha 1b	TUBA1B	-1.6	3.12e-05	0.000264
208454_s_at	plasma glutamate carboxypeptidase	PGCP	-1.6	5.08e-08	6.55e-06
220741_s_at	pyrophosphatase (inorganic) 2	PPA2	-1.6	0.000347	0.00147
209796_s_at	canopy 2 homolog (zebrafish)	CNPY2	-1.6	1.53e-06	3.75e-05
209251_x_at	tubulin, alpha 1c	TUBA1C	-1.6	9.35e-05	0.000571
210241_s_at	TP53 target 1 (non-protein coding)	TP53TG1	-1.6	9.98e-06	0.000121
208971_at	uroporphyrinogen decarboxylase	UROD	-1.6	3.6e-07	1.61e-05
201570_at	sorting and assembly machinery component 50 homolog (S. cerevisiae)	SAMM50	-1.6	6.87e-06	9.53e-05
213890_x_at	ribosomal protein S16	RPS16	-1.6	1.58e-05	0.000165
202072_at	heterogeneous nuclear ribonucleoprotein L	HNRNPL	-1.6	3.22e-07	1.51e-05
200820_at	proteasome (prosome, macropain) 26S subunit, non-ATPase, 8	PSMD8	-1.6	4.27e-07	1.75e-05
221934_s_at	DALR anticodon binding domain containing 3	DALRD3	-1.6	1.71e-06	3.98e-05
211132_at	integrator complex subunit 3	INTS3	-1.6	4.91e-05	0.000364
221700_s_at	ubiquitin A-52 residue ribosomal protein fusion product 1	UBA52	-1.6	1.74e-06	4.04e-05
215464_s_at	Tax1 (human T-cell leukemia virus type I) binding protein 3	TAX1BP3	-1.6	1.16e-05	0.000136
218495_at	ubiquitously-expressed transcript	UXT	-1.6	2.8e-06	5.5e-05
221597_s_at	transmembrane protein 208	TMEM208	-1.6	2.62e-06	5.3e-05
200886_s_at	phosphoglycerate mutase 1 (brain)	PGAM1	-1.6	1.93e-06	4.32e-05
219447_s_at	solute carrier family 35, member C2	SLC35C2	-1.6	1.61e-07	1.08e-05
202929_s_at	D-dopachrome tautomerase	DDT	-1.6	0.00039	0.0016
200646_s_at	nucleobindin 1	NUCB1	-1.6	1.62e-05	0.000168
203733_at	Dexi homolog (mouse)	DEXI	-1.6	0.000135	0.000744
35626_at	N-sulfoglucosamine sulfohydrolase	SGSH	-1.6	8.11e-05	0.000518
208664_s_at	tetratricopeptide repeat domain 3	TTC3	-1.6	4.34e-08	6.16e-06
219377_at	family with sequence similarity 59, member A	FAM59A	-1.6	3.08e-05	0.000262
218557_at	nitrilase family, member 2	NIT2	-1.6	0.000158	0.000833
211750_x_at	tubulin, alpha 1c	TUBA1C	-1.6	3.85e-05	0.000309
201538_s_at	dual specificity phosphatase 3	DUSP3	-1.6	2.55e-05	0.000228
210688_s_at	carnitine palmitoyltransferase 1A (liver)	CPT1A	-1.6	0.000213	0.00103
208870_x_at	ATP synthase, H+ transporting, mitochondrial F1 complex, gamma polypeptide 1	ATP5C1	-1.6	0.000127	0.000712
214472_at	histone cluster 1, H2ad /// histone cluster 1, H3d	HIST1H2AD /// HIST1H3D	-1.6	0.000155	0.000823
209385_s_at	proline synthetase co-transcribed homolog (bacterial)	PROSC	-1.6	0.000235	0.00111
201800_s_at	oxysterol binding protein	OSBP	-1.6	8.52e-08	8.56e-06
213687_s_at	ribosomal protein L35a	RPL35A	-1.6	0.0005	0.00192
221692_s_at	mitochondrial ribosomal protein L34	MRPL34	-1.6	1.68e-05	0.000173
213735_s_at	cytochrome c oxidase subunit Vb	COX5B	-1.6	1.61e-05	0.000167
219373_at	dolichyl-phosphate mannosyltransferase polypeptide 3	DPM3	-1.6	1.2e-06	3.27e-05
210434_x_at	jumping translocation breakpoint	JTB	-1.6	1.31e-09	1.88e-06
202187_s_at	protein phosphatase 2, regulatory subunit B', alpha	PPP2R5A	-1.6	0.000249	0.00116
204452_s_at	frizzled homolog 1 (Drosophila)	FZD1	-1.6	3.1e-06	5.86e-05
218679_s_at	vacuolar protein sorting 28 homolog (S. cerevisiae)	VPS28	-1.6	1.16e-05	0.000135
201429_s_at	ribosomal protein L37a	RPL37A	-1.6	0.000345	0.00147
202649_x_at	ribosomal protein S19	RPS19	-1.6	7.09e-05	0.00047
221972_s_at	stromal cell derived factor 4	SDF4	-1.6	7.23e-06	9.87e-05
217786_at	protein arginine methyltransferase 5	PRMT5	-1.6	1.89e-06	4.26e-05
202671_s_at	pyridoxal (pyridoxine, vitamin B6) kinase	PDXK	-1.6	0.000288	0.00129
212639_x_at	tubulin, alpha 1b	TUBA1B	-1.6	3.06e-05	0.000261
208675_s_at	dolichyl-diphosphooligosaccharide--protein glycosyltransferase	DDOST	-1.6	2.07e-05	0.000197
200983_x_at	CD59 molecule, complement regulatory protein	CD59	-1.6	1.91e-05	0.000187
214196_s_at	tripeptidyl peptidase I	TPP1	-1.6	1.77e-05	0.000178
217817_at	actin related protein 2/3 complex, subunit 4, 20kDa	ARPC4	-1.6	5.98e-10	1.31e-06
210014_x_at	isocitrate dehydrogenase 3 (NAD+) beta	IDH3B	-1.6	9.54e-08	8.56e-06
202041_s_at	fibroblast growth factor (acidic) intracellular binding protein	FIBP	-1.6	2.49e-07	1.33e-05
219064_at	inter-alpha (globulin) inhibitor H5	ITIH5	-1.6	4.61e-05	0.000349
212940_at	collagen, type VI, alpha 1	COL6A1	-1.6	0.000429	0.00172
200077_s_at	ornithine decarboxylase antizyme 1	OAZ1	-1.6	6.71e-07	2.27e-05
214003_x_at	ribosomal protein S20	RPS20	-1.6	0.000864	0.00285
200961_at	selenophosphate synthetase 2	SEPHS2	-1.6	0.000374	0.00156
218191_s_at	LMBR1 domain containing 1	LMBRD1	-1.6	2.86e-05	0.000247
221881_s_at	chloride intracellular channel 4	CLIC4	-1.6	9.44e-06	0.000116
217500_at	TIA1 cytotoxic granule-associated RNA binding protein-like 1	TIAL1	-1.6	9e-07	2.76e-05
203682_s_at	isovaleryl-CoA dehydrogenase	IVD	-1.6	0.000828	0.00277
213655_at	Tyrosine 3-monooxygenase/tryptophan 5-monooxygenase activation protein, epsilon polypeptide	YWHAE	-1.6	0.00036	0.00152
202343_x_at	cytochrome c oxidase subunit Vb	COX5B	-1.6	1.3e-05	0.000147
211098_x_at	transmembrane and coiled-coil domains 1	TMCO1	-1.6	2.54e-05	0.000228
202347_s_at	ubiquitin-conjugating enzyme E2K (UBC1 homolog, yeast)	UBE2K	-1.6	9.62e-05	0.000582
212734_x_at	ribosomal protein L13	RPL13	-1.6	1.41e-06	3.55e-05
201403_s_at	microsomal glutathione S-transferase 3	MGST3	-1.6	4.91e-05	0.000364
200837_at	B-cell receptor-associated protein 31	BCAP31	-1.6	5.35e-06	8.31e-05
203962_s_at	nebulette	NEBL	-1.6	0.000626	0.00225
201682_at	peptidase (mitochondrial processing) beta	PMPCB	-1.6	0.00074	0.00255
212121_at	tectonic family member 3	TCTN3	-1.6	0.000112	0.000649
208969_at	NADH dehydrogenase (ubiquinone) 1 alpha subcomplex, 9, 39kDa	NDUFA9	-1.6	6.46e-06	9.17e-05
215440_s_at	brain expressed, X-linked 4	BEX4	-1.6	0.000532	0.00201
213454_at	apoptosis-inducing, TAF9-like domain 1	APITD1	-1.6	3.34e-06	6.13e-05
209345_s_at	phosphatidylinositol 4-kinase type 2 alpha	PI4K2A	-1.6	1.16e-05	0.000135
206920_s_at	GLE1 RNA export mediator homolog (yeast)	GLE1	-1.6	5.67e-06	8.54e-05
202459_s_at	lipin 2	LPIN2	-1.6	8.73e-05	0.000547
201391_at	TNF receptor-associated protein 1	TRAP1	-1.6	0.000215	0.00104
200683_s_at	ubiquitin-conjugating enzyme E2L 3	UBE2L3	-1.6	5.67e-07	2.04e-05
202217_at	chromosome 21 open reading frame 33	C21orf33	-1.6	0.000169	0.00087
211972_x_at	ribosomal protein, large, P0	RPLP0	-1.6	0.000129	0.000721
210927_x_at	jumping translocation breakpoint	JTB	-1.6	3.47e-08	5.66e-06
217398_x_at	glyceraldehyde-3-phosphate dehydrogenase	GAPDH	-1.6	0.000214	0.00104
202296_s_at	RER1 retention in endoplasmic reticulum 1 homolog (S. cerevisiae)	RER1	-1.6	4.2e-06	7.1e-05
200052_s_at	interleukin enhancer binding factor 2, 45kDa	ILF2	-1.6	2.9e-06	5.63e-05
214006_s_at	gamma-glutamyl carboxylase	GGCX	-1.6	6.45e-06	9.17e-05
203148_s_at	tripartite motif-containing 14	TRIM14	-1.6	0.000976	0.00311
203537_at	phosphoribosyl pyrophosphate synthetase-associated protein 2	PRPSAP2	-1.6	2.28e-05	0.00021
202489_s_at	FXYD domain containing ion transport regulator 3	FXYD3	-1.6	0.000211	0.00103
221693_s_at	mitochondrial ribosomal protein S18A	MRPS18A	-1.6	3.66e-07	1.61e-05
202017_at	epoxide hydrolase 1, microsomal (xenobiotic)	EPHX1	-1.6	0.000851	0.00282
201316_at	proteasome (prosome, macropain) subunit, alpha type, 2	PSMA2	-1.6	0.00031	0.00136
207320_x_at	staufen, RNA binding protein, homolog 1 (Drosophila)	STAU1	-1.6	0.000394	0.00161
202071_at	syndecan 4	SDC4	-1.6	9.58e-05	0.000581
201463_s_at	transaldolase 1	TALDO1	-1.6	4.22e-06	7.13e-05
203647_s_at	ferredoxin 1	FDX1	-1.6	0.00016	0.00084
201834_at	protein kinase, AMP-activated, beta 1 non-catalytic subunit	PRKAB1	-1.6	0.000126	0.000709
218132_s_at	tRNA splicing endonuclease 34 homolog (S. cerevisiae)	TSEN34	-1.6	2.75e-06	5.44e-05
201082_s_at	dynactin 1 (p150, glued homolog, Drosophila)	DCTN1	-1.6	1.27e-05	0.000144
209038_s_at	EH-domain containing 1	EHD1	-1.6	4.33e-05	0.000336
218654_s_at	mitochondrial ribosomal protein S33	MRPS33	-1.6	3.99e-05	0.000317
213037_x_at	staufen, RNA binding protein, homolog 1 (Drosophila)	STAU1	-1.6	0.000177	0.000902
208898_at	ATPase, H+ transporting, lysosomal 34kDa, V1 subunit D	ATP6V1D	-1.6	0.000562	0.00208
200923_at	lectin, galactoside-binding, soluble, 3 binding protein	LGALS3BP	-1.6	0.000224	0.00107
216230_x_at	sphingomyelin phosphodiesterase 1, acid lysosomal	SMPD1	-1.6	0.000259	0.00119
203133_at	Sec61 beta subunit	SEC61B	-1.6	3.64e-07	1.61e-05
205055_at	integrin, alpha E (antigen CD103, human mucosal lymphocyte antigen 1; alpha polypeptide)	ITGAE	-1.6	0.000523	0.00198
208024_s_at	DiGeorge syndrome critical region gene 6 /// DiGeorge syndrome critical region gene 6-like	DGCR6 /// DGCR6L	-1.6	5.14e-05	0.000374
213514_s_at	diaphanous homolog 1 (Drosophila)	DIAPH1	-1.6	8.11e-08	8.41e-06
202325_s_at	ATP synthase, H+ transporting, mitochondrial F0 complex, subunit F6	ATP5J	-1.6	0.000734	0.00254
207981_s_at	estrogen-related receptor gamma	ESRRG	-1.6	0.000816	0.00274
200929_at	transmembrane emp24-like trafficking protein 10 (yeast)	TMED10	-1.6	4.67e-06	7.67e-05
204168_at	microsomal glutathione S-transferase 2	MGST2	-1.6	0.000115	0.000663
210338_s_at	heat shock 70kDa protein 8	HSPA8	-1.6	0.000255	0.00118
57540_at	ribokinase	RBKS	-1.6	0.000327	0.00141
204862_s_at	non-metastatic cells 3, protein expressed in	NME3	-1.6	6.31e-07	2.19e-05
206951_at	histone cluster 1, H4e	HIST1H4E	-1.6	6.41e-05	0.000437
213898_at	RNA binding motif protein 9	RBM9	-1.6	0.000309	0.00136
202300_at	hepatitis B virus x interacting protein	HBXIP	-1.6	0.000208	0.00102
203190_at	NADH dehydrogenase (ubiquinone) Fe-S protein 8, 23kDa (NADH-coenzyme Q reductase)	NDUFS8	-1.6	8.05e-05	0.000517
209177_at	NADH dehydrogenase (ubiquinone) 1 alpha subcomplex, assembly factor 3	NDUFAF3	-1.6	3.73e-08	5.68e-06
208929_x_at	ribosomal protein L13	RPL13	-1.6	4.59e-06	7.57e-05
201078_at	transmembrane 9 superfamily member 2	TM9SF2	-1.6	0.000485	0.00188
200649_at	nucleobindin 1	NUCB1	-1.6	2.26e-06	4.79e-05
204031_s_at	poly(rC) binding protein 2	PCBP2	-1.6	3.66e-07	1.61e-05
208821_at	small nuclear ribonucleoprotein polypeptides B and B1	SNRPB	-1.6	2.23e-07	1.26e-05
200013_at	ribosomal protein L24	RPL24	-1.6	3.27e-06	6.06e-05
204043_at	transcobalamin II	TCN2	-1.6	7.58e-05	0.000495
219542_at	NIMA (never in mitosis gene a)- related kinase 11	NEK11	-1.6	0.00033	0.00142
202793_at	lysophosphatidylcholine acyltransferase 3	LPCAT3	-1.6	2.11e-06	4.6e-05
209037_s_at	EH-domain containing 1	EHD1	-1.6	0.000133	0.000736
207843_x_at	cytochrome b5 type A (microsomal)	CYB5A	-1.6	0.000862	0.00284
208948_s_at	staufen, RNA binding protein, homolog 1 (Drosophila)	STAU1	-1.6	0.000282	0.00127
210667_s_at	chromosome 21 open reading frame 33	C21orf33	-1.6	0.000684	0.0024
210886_x_at	TP53 target 1 (non-protein coding)	TP53TG1	-1.6	1.38e-07	9.94e-06
200078_s_at	ATPase, H+ transporting, lysosomal 21kDa, V0 subunit b	ATP6V0B	-1.6	9.86e-07	2.87e-05
200888_s_at	ribosomal protein L23	RPL23	-1.6	2.94e-05	0.000253
212530_at	NIMA (never in mitosis gene a)-related kinase 7	NEK7	-1.6	0.000771	0.00263
202942_at	electron-transfer-flavoprotein, beta polypeptide	ETFB	-1.6	0.00011	0.00064
209622_at	serine/threonine kinase 16	STK16	-1.6	6e-07	2.12e-05
201162_at	insulin-like growth factor binding protein 7	IGFBP7	-1.6	0.000264	0.00121
AFFX-HSAC07/X00351_5_at	actin, beta	ACTB	-1.6	7.78e-07	2.5e-05
211653_x_at	aldo-keto reductase family 1, member C2 (dihydrodiol dehydrogenase 2; bile acid binding protein; 3-alpha hydroxysteroid dehydrogenase, type III)	AKR1C2	-1.6	0.000119	0.000677
201886_at	DDB1 and CUL4 associated factor 11	DCAF11	-1.6	6.7e-05	0.000452
208721_s_at	anaphase promoting complex subunit 5	ANAPC5	-1.6	2.07e-07	1.21e-05
201766_at	elaC homolog 2 (E. coli)	ELAC2	-1.6	0.00027	0.00123
210125_s_at	barrier to autointegration factor 1	BANF1	-1.6	2.78e-06	5.47e-05
208629_s_at	hydroxyacyl-CoA dehydrogenase/3-ketoacyl-CoA thiolase/enoyl-CoA hydratase (trifunctional protein), alpha subunit	HADHA	-1.6	7.69e-07	2.49e-05
212448_at	neural precursor cell expressed, developmentally down-regulated 4-like	NEDD4L	-1.6	0.000218	0.00105
200789_at	enoyl CoA hydratase 1, peroxisomal	ECH1	-1.6	1.31e-05	0.000147
218354_at	trafficking protein particle complex 2-like	TRAPPC2L	-1.6	1.77e-08	4.73e-06
201470_at	glutathione S-transferase omega 1	GSTO1	-1.6	4.09e-07	1.71e-05
203219_s_at	adenine phosphoribosyltransferase	APRT	-1.6	5.85e-06	8.71e-05
209026_x_at	tubulin, beta	TUBB	-1.6	1.2e-05	0.000138
200822_x_at	triosephosphate isomerase 1	TPI1	-1.6	2.31e-05	0.000211
40850_at	FK506 binding protein 8, 38kDa	FKBP8	-1.6	1.24e-06	3.28e-05
204295_at	surfeit 1	SURF1	-1.6	7.12e-07	2.35e-05
212334_at	glucosamine (N-acetyl)-6-sulfatase	GNS	-1.6	0.000773	0.00264
200883_at	ubiquinol-cytochrome c reductase core protein II	UQCRC2	-1.6	7.99e-06	0.000103
201971_s_at	ATPase, H+ transporting, lysosomal 70kDa, V1 subunit A	ATP6V1A	-1.6	0.000119	0.000677
219798_s_at	methylphosphate capping enzyme	MEPCE	-1.6	2.23e-06	4.75e-05
202475_at	transmembrane protein 147	TMEM147	-1.6	1.16e-06	3.21e-05
221435_x_at	hydroxypyruvate isomerase homolog (E. coli)	HYI	-1.6	2.94e-07	1.43e-05
220757_s_at	UBX domain protein 6	UBXN6	-1.6	9.39e-06	0.000115
201410_at	pleckstrin homology domain containing, family B (evectins) member 2	PLEKHB2	-1.6	0.000976	0.00311
200738_s_at	phosphoglycerate kinase 1	PGK1	-1.6	7.48e-06	0.0001
201698_s_at	splicing factor, arginine/serine-rich 9	SFRS9	-1.6	8.07e-08	8.41e-06
204305_at	mitochondrial intermediate peptidase	MIPEP	-1.6	5.08e-06	8.08e-05
207836_s_at	RNA binding protein with multiple splicing	RBPMS	-1.6	0.000128	0.000717
209916_at	dehydrogenase E1 and transketolase domain containing 1	DHTKD1	-1.6	0.000436	0.00174
212790_x_at	ribosomal protein L13a	RPL13A	-1.6	3.4e-06	6.2e-05
215867_x_at	carbonic anhydrase XII	CA12	-1.6	0.000156	0.000826
201239_s_at	signal peptidase complex subunit 2 homolog pseudogene /// signal peptidase complex subunit 2 homolog (S. cerevisiae)	LOC653566 /// SPCS2	-1.6	5.44e-06	8.41e-05
215099_s_at	retinoid X receptor, beta	RXRB	-1.6	2.48e-09	2.28e-06
217934_x_at	STIP1 homology and U-box containing protein 1	STUB1	-1.6	3.92e-07	1.66e-05
218408_at	translocase of inner mitochondrial membrane 10 homolog (yeast)	TIMM10	-1.6	1.1e-05	0.00013
213062_at	N-terminal asparagine amidase	NTAN1	-1.6	8.16e-06	0.000105
205851_at	non-metastatic cells 6, protein expressed in (nucleoside-diphosphate kinase)	NME6	-1.6	2.25e-05	0.000209
200916_at	transgelin 2	TAGLN2	-1.6	8.23e-06	0.000106
221263_s_at	splicing factor 3b, subunit 5, 10kDa	SF3B5	-1.6	1.23e-06	3.28e-05
200991_s_at	sorting nexin 17	SNX17	-1.6	7.68e-10	1.31e-06
209132_s_at	COMM domain containing 4	COMMD4	-1.6	7.11e-06	9.76e-05
213766_x_at	guanine nucleotide binding protein (G protein), alpha 11 (Gq class)	GNA11	-1.6	5.47e-05	0.00039
218140_x_at	signal recognition particle receptor, B subunit	SRPRB	-1.6	4.82e-05	0.000359
211025_x_at	cytochrome c oxidase subunit Vb	COX5B	-1.6	6.55e-06	9.27e-05
214189_s_at	hypothetical protein LOC100288178	LOC100288178	-1.6	0.000201	0.000992
211959_at	insulin-like growth factor binding protein 5	IGFBP5	-1.6	0.000865	0.00285
202961_s_at	ATP synthase, H+ transporting, mitochondrial F0 complex, subunit F2	ATP5J2	-1.6	5.13e-05	0.000374
202939_at	zinc metallopeptidase (STE24 homolog, S. cerevisiae)	ZMPSTE24	-1.6	0.000429	0.00172
213487_at	Mitogen-activated protein kinase kinase 2	MAP2K2	-1.6	0.000493	0.00191
201114_x_at	proteasome (prosome, macropain) subunit, alpha type, 7	PSMA7	-1.6	5.05e-07	1.96e-05
218160_at	NADH dehydrogenase (ubiquinone) 1 alpha subcomplex, 8, 19kDa	NDUFA8	-1.6	3.74e-05	0.000303
200000_s_at	PRP8 pre-mRNA processing factor 8 homolog (S. cerevisiae)	PRPF8	-1.6	9.5e-09	3.46e-06
211714_x_at	tubulin, beta	TUBB	-1.6	4.16e-06	7.07e-05
201190_s_at	phosphatidylinositol transfer protein, alpha	PITPNA	-1.6	0.000126	0.000709
201581_at	thioredoxin-related transmembrane protein 4	TMX4	-1.6	0.000691	0.00242
200926_at	ribosomal protein S23	RPS23	-1.6	0.000126	0.000708
208827_at	proteasome (prosome, macropain) subunit, beta type, 6	PSMB6	-1.6	8.18e-07	2.59e-05
201284_s_at	N-acylaminoacyl-peptide hydrolase	APEH	-1.6	2.67e-06	5.39e-05
208108_s_at	arginine vasopressin receptor 2	AVPR2	-1.6	0.000128	0.000713
212890_at	solute carrier family 38, member 10	SLC38A10	-1.7	1.09e-05	0.000128
218074_at	family with sequence similarity 96, member B	FAM96B	-1.7	1.13e-06	3.15e-05
202419_at	3-ketodihydrosphingosine reductase	KDSR	-1.7	0.000393	0.00161
204824_at	endonuclease G	ENDOG	-1.7	6.55e-05	0.000444
221147_x_at	WW domain containing oxidoreductase	WWOX	-1.7	2.17e-08	4.73e-06
210792_x_at	SIVA1, apoptosis-inducing factor	SIVA1	-1.7	1.82e-05	0.000182
205566_at	abhydrolase domain containing 2	ABHD2	-1.7	1.35e-05	0.000149
200988_s_at	proteasome (prosome, macropain) activator subunit 3 (PA28 gamma; Ki)	PSME3	-1.7	1.44e-05	0.000155
201113_at	Tu translation elongation factor, mitochondrial	TUFM	-1.7	2.57e-06	5.26e-05
202246_s_at	cyclin-dependent kinase 4	CDK4	-1.7	5.44e-07	2.02e-05
218101_s_at	NADH dehydrogenase (ubiquinone) 1, subcomplex unknown, 2, 14.5kDa	NDUFC2	-1.7	8.04e-05	0.000516
201030_x_at	lactate dehydrogenase B	LDHB	-1.7	1.77e-05	0.000178
217728_at	S100 calcium binding protein A6	S100A6	-1.7	1.36e-05	0.00015
200060_s_at	RNA binding protein S1, serine-rich domain	RNPS1	-1.7	1.14e-05	0.000133
202418_at	Yip1 interacting factor homolog A (S. cerevisiae)	YIF1A	-1.7	9.59e-06	0.000117
200839_s_at	cathepsin B	CTSB	-1.7	0.00057	0.00211
201801_s_at	solute carrier family 29 (nucleoside transporters), member 1	SLC29A1	-1.7	4.44e-05	0.000341
212148_at	pre-B-cell leukemia homeobox 1	PBX1	-1.7	0.000732	0.00253
200028_s_at	StAR-related lipid transfer (START) domain containing 7	STARD7	-1.7	9.37e-05	0.000572
208575_at	histone cluster 1, H3a	HIST1H3A	-1.7	8.98e-06	0.000112
214096_s_at	serine hydroxymethyltransferase 2 (mitochondrial)	SHMT2	-1.7	0.000157	0.000827
201849_at	BCL2/adenovirus E1B 19kDa interacting protein 3	BNIP3	-1.7	0.00094	0.00303
203781_at	mitochondrial ribosomal protein L33	MRPL33	-1.7	0.000408	0.00166
217747_s_at	ribosomal protein S9	RPS9	-1.7	1.11e-06	3.11e-05
219165_at	PDZ and LIM domain 2 (mystique)	PDLIM2	-1.7	7.45e-06	0.0001
212716_s_at	eukaryotic translation initiation factor 3, subunit K	EIF3K	-1.7	1.09e-06	3.07e-05
211472_at	Plexin B2	PLXNB2	-1.7	0.000438	0.00175
209208_at	mannose-P-dolichol utilization defect 1	MPDU1	-1.7	1.36e-05	0.00015
200048_s_at	jumping translocation breakpoint	JTB	-1.7	2.84e-07	1.4e-05
220532_s_at	transmembrane protein 176B	TMEM176B	-1.7	0.000135	0.000744
218982_s_at	mitochondrial ribosomal protein S17 /// zinc finger protein 713	MRPS17 /// ZNF713	-1.7	0.000141	0.000767
211681_s_at	PDZ and LIM domain 5	PDLIM5	-1.7	1.35e-07	9.94e-06
212017_at	family with sequence similarity 168, member B	FAM168B	-1.7	1.72e-07	1.11e-05
202648_at	---	---	-1.7	0.000259	0.00119
200647_x_at	eukaryotic translation initiation factor 3, subunit C /// eukaryotic translation initiation factor 3, subunit C-like	EIF3C /// EIF3CL	-1.7	1.51e-05	0.000159
201650_at	keratin 19	KRT19	-1.7	0.000173	0.000889
214040_s_at	gelsolin	GSN	-1.7	7.78e-05	0.000504
201258_at	ribosomal protein S16	RPS16	-1.7	2.68e-07	1.39e-05
221955_at	---	---	-1.7	0.000324	0.0014
202427_s_at	brain protein 44	BRP44	-1.7	1.6e-07	1.08e-05
202960_s_at	methylmalonyl CoA mutase	MUT	-1.7	0.000847	0.00281
204867_at	GTP cyclohydrolase I feedback regulator	GCHFR	-1.7	0.0004	0.00163
218688_at	dihydroxyacetone kinase 2 homolog (S. cerevisiae)	DAK	-1.7	0.000812	0.00274
202785_at	NADH dehydrogenase (ubiquinone) 1 alpha subcomplex, 7, 14.5kDa	NDUFA7	-1.7	2.34e-05	0.000213
203032_s_at	fumarate hydratase	FH	-1.7	6.81e-05	0.000456
219244_s_at	mitochondrial ribosomal protein L46	MRPL46	-1.7	1.4e-05	0.000153
211662_s_at	voltage-dependent anion channel 2	VDAC2	-1.7	1.2e-05	0.000138
222006_at	leucine zipper-EF-hand containing transmembrane protein 1	LETM1	-1.7	9.63e-07	2.87e-05
201419_at	BRCA1 associated protein-1 (ubiquitin carboxy-terminal hydrolase)	BAP1	-1.7	9.17e-07	2.78e-05
204149_s_at	glutathione S-transferase mu 4	GSTM4	-1.7	1e-05	0.000121
201628_s_at	Ras-related GTP binding A	RRAGA	-1.7	4.35e-05	0.000336
201077_s_at	NHP2 non-histone chromosome protein 2-like 1 (S. cerevisiae)	NHP2L1	-1.7	1.6e-06	3.85e-05
208621_s_at	ezrin	EZR	-1.7	2.74e-06	5.44e-05
AFFX-HSAC07/X00351_M_at	actin, beta	ACTB	-1.7	2.86e-08	5.32e-06
208308_s_at	glucose-6-phosphate isomerase	GPI	-1.7	3.65e-06	6.41e-05
214288_s_at	proteasome (prosome, macropain) subunit, beta type, 1	PSMB1	-1.7	4.77e-06	7.76e-05
201481_s_at	phosphorylase, glycogen; brain	PYGB	-1.7	6.74e-07	2.27e-05
200871_s_at	prosaposin	PSAP	-1.7	7.8e-10	1.31e-06
212445_s_at	neural precursor cell expressed, developmentally down-regulated 4-like	NEDD4L	-1.7	2.24e-06	4.75e-05
203454_s_at	ATX1 antioxidant protein 1 homolog (yeast)	ATOX1	-1.7	2.9e-06	5.63e-05
213041_s_at	ATP synthase, H+ transporting, mitochondrial F1 complex, delta subunit	ATP5D	-1.7	3.47e-05	0.000287
212751_at	ubiquitin-conjugating enzyme E2N (UBC13 homolog, yeast)	UBE2N	-1.7	0.000924	0.00299
208780_x_at	VAMP (vesicle-associated membrane protein)-associated protein A, 33kDa	VAPA	-1.7	0.000743	0.00256
200807_s_at	heat shock 60kDa protein 1 (chaperonin)	HSPD1	-1.7	9.78e-05	0.000589
36475_at	glycine C-acetyltransferase	GCAT	-1.7	0.000375	0.00156
219222_at	ribokinase	RBKS	-1.7	0.000168	0.000867
206517_at	cadherin 16, KSP-cadherin	CDH16	-1.7	0.00013	0.000725
201033_x_at	ribosomal protein, large, P0	RPLP0	-1.7	5.11e-05	0.000373
208856_x_at	ribosomal protein, large, P0	RPLP0	-1.7	0.000101	0.000602
213399_x_at	ribophorin II	RPN2	-1.7	2.32e-05	0.000211
204374_s_at	galactokinase 1	GALK1	-1.7	6e-05	0.000418
218201_at	NADH dehydrogenase (ubiquinone) 1 beta subcomplex, 2, 8kDa	NDUFB2	-1.7	0.000453	0.00179
200716_x_at	ribosomal protein L13a	RPL13A	-1.7	5.13e-07	1.98e-05
200853_at	H2A histone family, member Z	H2AFZ	-1.7	2.42e-06	5.03e-05
221989_at	ribosomal protein L10	RPL10	-1.7	3.69e-05	0.0003
200741_s_at	ribosomal protein S27	RPS27	-1.7	5.33e-05	0.000382
823_at	chemokine (C-X3-C motif) ligand 1	CX3CL1	-1.7	2.55e-06	5.22e-05
201758_at	tumor susceptibility gene 101	TSG101	-1.7	4.71e-06	7.68e-05
200065_s_at	ADP-ribosylation factor 1	ARF1	-1.7	1.28e-07	9.72e-06
211871_x_at	guanine nucleotide binding protein (G protein), beta 5	GNB5	-1.7	1.7e-05	0.000174
217927_at	signal peptidase complex subunit 1 homolog (S. cerevisiae)	SPCS1	-1.7	4.48e-06	7.44e-05
214709_s_at	kinectin 1 (kinesin receptor)	KTN1	-1.7	0.000616	0.00222
221532_s_at	WD repeat domain 61	WDR61	-1.7	9.31e-08	8.56e-06
213738_s_at	ATP synthase, H+ transporting, mitochondrial F1 complex, alpha subunit 1, cardiac muscle	ATP5A1	-1.7	2.3e-05	0.000211
201740_at	NADH dehydrogenase (ubiquinone) Fe-S protein 3, 30kDa (NADH-coenzyme Q reductase)	NDUFS3	-1.7	2.2e-05	0.000205
204246_s_at	dynactin 3 (p22)	DCTN3	-1.7	8.94e-07	2.75e-05
213862_at	Patatin-like phospholipase domain containing 2	PNPLA2	-1.7	8.82e-05	0.000551
208480_s_at	ATP-binding cassette, sub-family C (CFTR/MRP), member 6 /// hypothetical protein LOC100292715	ABCC6 /// LOC100292715	-1.7	0.000961	0.00308
219922_s_at	latent transforming growth factor beta binding protein 3	LTBP3	-1.7	2.11e-07	1.22e-05
220773_s_at	gephyrin	GPHN	-1.7	0.000173	0.000887
209581_at	phospholipase A2, group XVI	PLA2G16	-1.7	1.73e-06	4.03e-05
201893_x_at	decorin	DCN	-1.7	4.89e-05	0.000363
212100_s_at	polymerase (DNA-directed), delta interacting protein 3	POLDIP3	-1.7	3.21e-09	2.28e-06
211060_x_at	glycosylphosphatidylinositol anchor attachment protein 1 homolog (yeast)	GPAA1	-1.7	2.42e-06	5.03e-05
214031_s_at	Keratin 7	KRT7	-1.7	0.000985	0.00314
212191_x_at	ribosomal protein L13	RPL13	-1.7	4.12e-07	1.72e-05
201425_at	aldehyde dehydrogenase 2 family (mitochondrial)	ALDH2	-1.7	0.00044	0.00175
200085_s_at	transcription elongation factor B (SIII), polypeptide 2 (18kDa, elongin B)	TCEB2	-1.7	1.43e-07	1.02e-05
215547_at	TSC22 domain family, member 2	TSC22D2	-1.7	8.29e-05	0.000528
201347_x_at	glyoxylate reductase/hydroxypyruvate reductase	GRHPR	-1.7	0.000638	0.00228
36830_at	mitochondrial intermediate peptidase	MIPEP	-1.7	2.83e-07	1.4e-05
200737_at	phosphoglycerate kinase 1	PGK1	-1.7	1.96e-07	1.17e-05
217289_s_at	solute carrier family 37 (glucose-6-phosphate transporter), member 4	SLC37A4	-1.7	0.000805	0.00272
201651_s_at	protein kinase C and casein kinase substrate in neurons 2	PACSIN2	-1.7	4.38e-08	6.16e-06
201135_at	enoyl CoA hydratase, short chain, 1, mitochondrial	ECHS1	-1.7	0.00054	0.00203
203634_s_at	carnitine palmitoyltransferase 1A (liver)	CPT1A	-1.7	8.62e-06	0.00011
204508_s_at	carbonic anhydrase XII	CA12	-1.7	0.000356	0.0015
217188_s_at	chromosome 14 open reading frame 1	C14orf1	-1.7	1.24e-06	3.28e-05
201490_s_at	peptidylprolyl isomerase F	PPIF	-1.7	3.42e-06	6.22e-05
200876_s_at	proteasome (prosome, macropain) subunit, beta type, 1	PSMB1	-1.7	5.79e-09	2.53e-06
216308_x_at	glyoxylate reductase/hydroxypyruvate reductase	GRHPR	-1.7	0.000619	0.00223
208577_at	histone cluster 1, H3c	HIST1H3C	-1.7	0.000162	0.000847
208750_s_at	ADP-ribosylation factor 1	ARF1	-1.7	1.55e-09	1.94e-06
215690_x_at	glycosylphosphatidylinositol anchor attachment protein 1 homolog (yeast)	GPAA1	-1.7	1.28e-06	3.31e-05
209366_x_at	cytochrome b5 type A (microsomal)	CYB5A	-1.7	0.000322	0.0014
221452_s_at	transmembrane protein 14B	TMEM14B	-1.7	0.000701	0.00245
201612_at	aldehyde dehydrogenase 9 family, member A1	ALDH9A1	-1.7	9.18e-05	0.000562
200866_s_at	prosaposin	PSAP	-1.7	5.38e-07	2.02e-05
217871_s_at	macrophage migration inhibitory factor (glycosylation-inhibiting factor)	MIF	-1.7	2.38e-05	0.000216
218807_at	vav 3 guanine nucleotide exchange factor	VAV3	-1.7	3.23e-05	0.000271
205963_s_at	DnaJ (Hsp40) homolog, subfamily A, member 3	DNAJA3	-1.7	1.33e-07	9.87e-06
209156_s_at	collagen, type VI, alpha 2	COL6A2	-1.7	0.00083	0.00277
213587_s_at	ATPase, H+ transporting V0 subunit e2	ATP6V0E2	-1.7	0.000789	0.00268
218633_x_at	abhydrolase domain containing 10	ABHD10	-1.7	1.99e-05	0.000192
204720_s_at	DnaJ (Hsp40) homolog, subfamily C, member 6	DNAJC6	-1.7	8.01e-05	0.000515
217942_at	mitochondrial ribosomal protein S35	MRPS35	-1.7	0.00011	0.000643
207573_x_at	ATP synthase, H+ transporting, mitochondrial F0 complex, subunit G	ATP5L	-1.7	2.03e-06	4.43e-05
204981_at	solute carrier family 22, member 18	SLC22A18	-1.7	0.000362	0.00152
218286_s_at	ring finger protein 7	RNF7	-1.7	0.000106	0.000626
203771_s_at	biliverdin reductase A	BLVRA	-1.7	2.01e-06	4.43e-05
212226_s_at	phosphatidic acid phosphatase type 2B	PPAP2B	-1.7	5.92e-06	8.74e-05
211569_s_at	hydroxyacyl-CoA dehydrogenase	HADH	-1.7	0.000466	0.00183
218597_s_at	CDGSH iron sulfur domain 1	CISD1	-1.7	5.51e-05	0.000392
217230_at	ezrin	EZR	-1.7	0.000151	0.000807
221069_s_at	translational activator of mitochondrially encoded cytochrome c oxidase I	TACO1	-1.7	1.61e-06	3.85e-05
220755_s_at	chromosome 6 open reading frame 48	C6orf48	-1.7	1.37e-06	3.48e-05
200937_s_at	ribosomal protein L5	RPL5	-1.7	1.03e-05	0.000124
217720_at	coiled-coil-helix-coiled-coil-helix domain containing 2	CHCHD2	-1.7	8.54e-07	2.67e-05
213621_s_at	Guanylate kinase 1	GUK1	-1.7	0.000115	0.000663
217772_s_at	mitochondrial carrier homolog 2 (C. elegans)	MTCH2	-1.7	1.7e-05	0.000174
200699_at	KDEL (Lys-Asp-Glu-Leu) endoplasmic reticulum protein retention receptor 2	KDELR2	-1.7	1.17e-07	9.32e-06
202077_at	NADH dehydrogenase (ubiquinone) 1, alpha/beta subcomplex, 1, 8kDa	NDUFAB1	-1.7	1.38e-05	0.000151
200024_at	ribosomal protein S5	RPS5	-1.7	9.32e-08	8.56e-06
200818_at	ATP synthase, H+ transporting, mitochondrial F1 complex, O subunit	ATP5O	-1.7	9.85e-07	2.87e-05
200804_at	transmembrane BAX inhibitor motif containing 6	TMBIM6	-1.7	1.75e-06	4.04e-05
210831_s_at	prostaglandin E receptor 3 (subtype EP3)	PTGER3	-1.7	0.000811	0.00273
205354_at	guanidinoacetate N-methyltransferase	GAMT	-1.7	0.000867	0.00286
210624_s_at	ilvB (bacterial acetolactate synthase)-like	ILVBL	-1.7	6.41e-05	0.000437
205674_x_at	FXYD domain containing ion transport regulator 2	FXYD2	-1.7	0.000161	0.000842
208826_x_at	histidine triad nucleotide binding protein 1	HINT1	-1.7	6.35e-06	9.13e-05
207980_s_at	Cbp/p300-interacting transactivator, with Glu/Asp-rich carboxy-terminal domain, 2	CITED2	-1.7	1.24e-07	9.65e-06
218011_at	ubiquitin-like 5	UBL5	-1.7	3.55e-08	5.66e-06
209543_s_at	CD34 molecule	CD34	-1.7	9.69e-05	0.000586
211720_x_at	ribosomal protein, large, P0	RPLP0	-1.8	5.72e-05	0.000402
219924_s_at	zinc finger, MYM-type 6	ZMYM6	-1.8	2.72e-07	1.39e-05
211922_s_at	catalase	CAT	-1.8	7.35e-05	0.000484
216246_at	---	---	-1.8	0.000888	0.00291
222138_s_at	WD repeat domain 13	WDR13	-1.8	9.55e-07	2.87e-05
201597_at	cytochrome c oxidase subunit VIIa polypeptide 2 (liver)	COX7A2	-1.8	0.000107	0.000627
221045_s_at	period homolog 3 (Drosophila)	PER3	-1.8	0.000385	0.00159
209303_at	NADH dehydrogenase (ubiquinone) Fe-S protein 4, 18kDa (NADH-coenzyme Q reductase)	NDUFS4	-1.8	2.41e-07	1.33e-05
212224_at	aldehyde dehydrogenase 1 family, member A1	ALDH1A1	-1.8	5.24e-05	0.000378
201441_at	cytochrome c oxidase subunit VIb polypeptide 1 (ubiquitous)	COX6B1	-1.8	9.66e-07	2.87e-05
201618_x_at	glycosylphosphatidylinositol anchor attachment protein 1 homolog (yeast)	GPAA1	-1.8	6.84e-07	2.27e-05
208912_s_at	2',3'-cyclic nucleotide 3' phosphodiesterase	CNP	-1.8	8.19e-06	0.000105
202096_s_at	translocator protein (18kDa)	TSPO	-1.8	1.62e-06	3.85e-05
212151_at	pre-B-cell leukemia homeobox 1	PBX1	-1.8	8.04e-05	0.000516
208755_x_at	H3 histone, family 3A /// H3 histone, family 3A pseudogene	H3F3A /// LOC440926	-1.8	5.22e-09	2.53e-06
200786_at	proteasome (prosome, macropain) subunit, beta type, 7	PSMB7	-1.8	1.43e-06	3.57e-05
216607_s_at	cytochrome P450, family 51, subfamily A, polypeptide 1	CYP51A1	-1.8	1.84e-05	0.000182
207088_s_at	solute carrier family 25 (mitochondrial carrier; oxoglutarate carrier), member 11	SLC25A11	-1.8	7.32e-07	2.41e-05
201089_at	ATPase, H+ transporting, lysosomal 56/58kDa, V1 subunit B2	ATP6V1B2	-1.8	5.26e-06	8.23e-05
217769_s_at	proteasome maturation protein	POMP	-1.8	1.68e-06	3.93e-05
218226_s_at	NADH dehydrogenase (ubiquinone) 1 beta subcomplex, 4, 15kDa	NDUFB4	-1.8	2.44e-07	1.33e-05
210816_s_at	cytochrome b-561	CYB561	-1.8	3.25e-07	1.52e-05
44696_at	TBC1 domain family, member 13	TBC1D13	-1.8	1.76e-05	0.000178
207243_s_at	calmodulin 2 (phosphorylase kinase, delta)	CALM2	-1.8	0.000194	0.000965
209160_at	aldo-keto reductase family 1, member C3 (3-alpha hydroxysteroid dehydrogenase, type II)	AKR1C3	-1.8	0.000275	0.00125
210130_s_at	transmembrane 7 superfamily member 2	TM7SF2	-1.8	1.57e-07	1.08e-05
213087_s_at	eukaryotic translation elongation factor 1 delta (guanine nucleotide exchange protein)	EEF1D	-1.8	4.54e-05	0.000346
208689_s_at	ribophorin II	RPN2	-1.8	5.1e-06	8.09e-05
215794_x_at	glutamate dehydrogenase 2	GLUD2	-1.8	5.28e-05	0.00038
210761_s_at	growth factor receptor-bound protein 7	GRB7	-1.8	4.85e-06	7.86e-05
217867_x_at	beta-site APP-cleaving enzyme 2	BACE2	-1.8	0.000139	0.000759
204535_s_at	RE1-silencing transcription factor	REST	-1.8	4.47e-08	6.16e-06
200763_s_at	ribosomal protein, large, P1	RPLP1	-1.8	1.6e-05	0.000166
204331_s_at	mitochondrial ribosomal protein S12	MRPS12	-1.8	6.7e-06	9.4e-05
209220_at	glypican 3	GPC3	-1.8	5.68e-05	0.0004
208746_x_at	ATP synthase, H+ transporting, mitochondrial F0 complex, subunit G	ATP5L	-1.8	2.74e-06	5.44e-05
201400_at	proteasome (prosome, macropain) subunit, beta type, 3	PSMB3	-1.8	2.02e-07	1.19e-05
208722_s_at	anaphase promoting complex subunit 5	ANAPC5	-1.8	6.04e-10	1.31e-06
217930_s_at	toll interacting protein	TOLLIP	-1.8	1.55e-05	0.000163
212595_s_at	DAZ associated protein 2	DAZAP2	-1.8	3.41e-07	1.56e-05
214013_s_at	TBC1 (tre-2/USP6, BUB2, cdc16) domain family, member 1	TBC1D1	-1.8	0.000303	0.00134
212194_s_at	transmembrane 9 superfamily protein member 4	TM9SF4	-1.8	8.99e-08	8.56e-06
200847_s_at	transmembrane protein 66	TMEM66	-1.8	0.000748	0.00257
217969_at	chromosome 11 open reading frame 2	C11orf2	-1.8	8.28e-09	3.2e-06
210715_s_at	serine peptidase inhibitor, Kunitz type, 2	SPINT2	-1.8	4.3e-05	0.000334
205208_at	aldehyde dehydrogenase 1 family, member L1	ALDH1L1	-1.8	0.000369	0.00154
221711_s_at	chromosome 19 open reading frame 62	C19orf62	-1.8	2.17e-08	4.73e-06
202387_at	BCL2-associated athanogene	BAG1	-1.8	3.67e-07	1.61e-05
201695_s_at	purine nucleoside phosphorylase	PNP	-1.8	9.03e-05	0.000556
208645_s_at	ribosomal protein S14	RPS14	-1.8	1.91e-06	4.29e-05
204777_s_at	mal, T-cell differentiation protein	MAL	-1.8	7.19e-05	0.000475
213792_s_at	insulin receptor	INSR	-1.8	2.57e-05	0.00023
201231_s_at	enolase 1, (alpha)	ENO1	-1.8	1.32e-05	0.000148
39817_s_at	chromosome 6 open reading frame 108	C6orf108	-1.8	3.29e-05	0.000275
221984_s_at	family with sequence similarity 134, member A	FAM134A	-1.8	5.16e-06	8.14e-05
91816_f_at	mex-3 homolog D (C. elegans)	MEX3D	-1.8	0.000357	0.0015
202525_at	protease, serine, 8	PRSS8	-1.8	0.000186	0.000933
210949_s_at	eukaryotic translation initiation factor 3, subunit C /// eukaryotic translation initiation factor 3, subunit C-like	EIF3C /// EIF3CL	-1.8	2.91e-06	5.64e-05
221960_s_at	RAB2A, member RAS oncogene family	RAB2A	-1.8	6.27e-05	0.000431
201317_s_at	proteasome (prosome, macropain) subunit, alpha type, 2	PSMA2	-1.8	3.33e-07	1.54e-05
208540_x_at	S100 calcium binding protein A11	S100A11	-1.8	2.87e-05	0.000248
212251_at	metadherin	MTDH	-1.8	2.14e-05	0.000202
203039_s_at	NADH dehydrogenase (ubiquinone) Fe-S protein 1, 75kDa (NADH-coenzyme Q reductase)	NDUFS1	-1.8	7.49e-06	0.0001
200740_s_at	SMT3 suppressor of mif two 3 homolog 3 (S. cerevisiae)	SUMO3	-1.8	8.59e-05	0.000541
221977_at	T-box 2	TBX2	-1.8	4.67e-06	7.67e-05
213911_s_at	H2A histone family, member Z	H2AFZ	-1.8	0.000647	0.0023
201107_s_at	thrombospondin 1	THBS1	-1.8	2.21e-05	0.000206
213933_at	prostaglandin E receptor 3 (subtype EP3)	PTGER3	-1.8	0.000348	0.00147
218772_x_at	transmembrane protein 38B	TMEM38B	-1.8	1.68e-05	0.000173
204385_at	kynureninase (L-kynurenine hydrolase)	KYNU	-1.8	0.000398	0.00163
203880_at	COX17 cytochrome c oxidase assembly homolog (S. cerevisiae)	COX17	-1.8	1.55e-06	3.79e-05
202737_s_at	LSM4 homolog, U6 small nuclear RNA associated (S. cerevisiae)	LSM4	-1.8	5.62e-07	2.04e-05
211404_s_at	amyloid beta (A4) precursor-like protein 2	APLP2	-1.8	7.52e-06	0.0001
202298_at	NADH dehydrogenase (ubiquinone) 1 alpha subcomplex, 1, 7.5kDa	NDUFA1	-1.8	9.92e-08	8.7e-06
202733_at	prolyl 4-hydroxylase, alpha polypeptide II	P4HA2	-1.8	0.000138	0.000754
219819_s_at	mitochondrial ribosomal protein S28	MRPS28	-1.8	1.94e-06	4.32e-05
208847_s_at	alcohol dehydrogenase 5 (class III), chi polypeptide	ADH5	-1.8	1.77e-06	4.08e-05
204263_s_at	carnitine palmitoyltransferase 2	CPT2	-1.8	2.5e-05	0.000225
201259_s_at	synaptophysin-like 1	SYPL1	-1.8	6.93e-05	0.000462
211752_s_at	NADH dehydrogenase (ubiquinone) Fe-S protein 7, 20kDa (NADH-coenzyme Q reductase)	NDUFS7	-1.8	5.62e-05	0.000398
208785_s_at	microtubule-associated protein 1 light chain 3 beta	MAP1LC3B	-1.8	3.83e-07	1.64e-05
211941_s_at	phosphatidylethanolamine binding protein 1	PEBP1	-1.8	5.04e-05	0.000369
218806_s_at	vav 3 guanine nucleotide exchange factor	VAV3	-1.8	1.76e-05	0.000178
202035_s_at	secreted frizzled-related protein 1	SFRP1	-1.8	0.000365	0.00153
203663_s_at	cytochrome c oxidase subunit Va	COX5A	-1.8	6.02e-05	0.000419
220489_s_at	---	---	-1.8	0.000447	0.00177
208680_at	peroxiredoxin 1	PRDX1	-1.8	1.9e-07	1.16e-05
202675_at	succinate dehydrogenase complex, subunit B, iron sulfur (Ip)	SDHB	-1.8	2.31e-05	0.000211
200010_at	ribosomal protein L11	RPL11	-1.8	8.15e-07	2.59e-05
217987_at	asparagine synthetase domain containing 1	ASNSD1	-1.8	6.97e-05	0.000464
210374_x_at	prostaglandin E receptor 3 (subtype EP3)	PTGER3	-1.8	0.000541	0.00203
214117_s_at	biotinidase	BTD	-1.8	7.6e-06	0.000101
209018_s_at	PTEN induced putative kinase 1	PINK1	-1.9	2.02e-06	4.43e-05
207721_x_at	histidine triad nucleotide binding protein 1	HINT1	-1.9	6.32e-06	9.11e-05
219329_s_at	chromosome 2 open reading frame 28	C2orf28	-1.9	2.18e-07	1.24e-05
202088_at	solute carrier family 39 (zinc transporter), member 6	SLC39A6	-1.9	0.000908	0.00295
202133_at	WW domain containing transcription regulator 1	WWTR1	-1.9	0.000743	0.00256
213180_s_at	golgi SNAP receptor complex member 2	GOSR2	-1.9	1.37e-07	9.94e-06
216234_s_at	protein kinase, cAMP-dependent, catalytic, alpha	PRKACA	-1.9	9.18e-08	8.56e-06
206831_s_at	arylsulfatase D	ARSD	-1.9	0.00019	0.000951
218190_s_at	ubiquinol-cytochrome c reductase, complex III subunit X	UQCR10	-1.9	7.22e-06	9.87e-05
200657_at	solute carrier family 25 (mitochondrial carrier; adenine nucleotide translocator), member 5	SLC25A5	-1.9	1.33e-05	0.000148
217855_x_at	stromal cell derived factor 4	SDF4	-1.9	1.61e-06	3.85e-05
207434_s_at	FXYD domain containing ion transport regulator 2	FXYD2	-1.9	5.54e-05	0.000394
201004_at	signal sequence receptor, delta (translocon-associated protein delta)	SSR4	-1.9	3.22e-08	5.66e-06
218102_at	2-deoxyribose-5-phosphate aldolase homolog (C. elegans)	DERA	-1.9	0.00011	0.000643
209507_at	replication protein A3, 14kDa	RPA3	-1.9	1.07e-06	3.04e-05
200903_s_at	adenosylhomocysteinase	AHCY	-1.9	0.000185	0.000933
209009_at	esterase D	ESD	-1.9	1.26e-06	3.29e-05
201903_at	ubiquinol-cytochrome c reductase core protein I	UQCRC1	-1.9	3.66e-06	6.41e-05
211615_s_at	leucine-rich PPR-motif containing	LRPPRC	-1.9	5.94e-06	8.75e-05
218546_at	chromosome 1 open reading frame 115	C1orf115	-1.9	3.12e-06	5.88e-05
213828_x_at	H3 histone, family 3A /// H3 histone, family 3A pseudogene	H3F3A /// LOC440926	-1.9	1.12e-08	3.87e-06
218143_s_at	secretory carrier membrane protein 2	SCAMP2	-1.9	3.57e-09	2.28e-06
204565_at	acyl-CoA thioesterase 13	ACOT13	-1.9	0.000131	0.000726
211940_x_at	H3 histone, family 3A /// H3 histone, family 3A pseudogene	H3F3A /// LOC440926	-1.9	2.12e-08	4.73e-06
200689_x_at	eukaryotic translation elongation factor 1 gamma	EEF1G	-1.9	2.83e-07	1.4e-05
218285_s_at	3-hydroxybutyrate dehydrogenase, type 2	BDH2	-1.9	9.74e-06	0.000119
218570_at	kelch repeat and BTB (POZ) domain containing 4 /// protein tyrosine phosphatase, mitochondrial 1	KBTBD4 /// PTPMT1	-1.9	6.23e-05	0.000429
211136_s_at	cleft lip and palate associated transmembrane protein 1	CLPTM1	-1.9	3.74e-06	6.51e-05
215726_s_at	cytochrome b5 type A (microsomal)	CYB5A	-1.9	5.08e-05	0.000372
204934_s_at	hepsin	HPN	-1.9	3.68e-05	0.000299
217780_at	chromosome 19 open reading frame 56	C19orf56	-1.9	1.26e-07	9.72e-06
200633_at	ubiquitin B	UBB	-1.9	4.07e-05	0.000321
210453_x_at	ATP synthase, H+ transporting, mitochondrial F0 complex, subunit G	ATP5L	-1.9	5.65e-07	2.04e-05
209600_s_at	acyl-CoA oxidase 1, palmitoyl	ACOX1	-1.9	2.66e-05	0.000236
200701_at	Niemann-Pick disease, type C2	NPC2	-1.9	3.43e-06	6.22e-05
211927_x_at	eukaryotic translation elongation factor 1 gamma /// terminal uridylyl transferase 1, U6 snRNA-specific	EEF1G /// TUT1	-1.9	1.24e-06	3.28e-05
210825_s_at	phosphatidylethanolamine binding protein 1	PEBP1	-1.9	6.21e-06	9.02e-05
213456_at	sclerostin domain containing 1	SOSTDC1	-1.9	0.000397	0.00162
206775_at	cubilin (intrinsic factor-cobalamin receptor)	CUBN	-1.9	0.000969	0.0031
219780_at	zinc finger protein 771	ZNF771	-1.9	5.71e-05	0.000402
200844_s_at	peroxiredoxin 6	PRDX6	-1.9	7.45e-06	0.0001
210766_s_at	CSE1 chromosome segregation 1-like (yeast)	CSE1L	-1.9	7.38e-07	2.42e-05
200093_s_at	histidine triad nucleotide binding protein 1	HINT1	-1.9	1.38e-06	3.48e-05
200658_s_at	prohibitin	PHB	-1.9	1.7e-05	0.000174
218862_at	ankyrin repeat and SOCS box-containing 13	ASB13	-1.9	1.45e-05	0.000156
216964_at	Ubiquitin specific peptidase 22	USP22	-1.9	4.97e-05	0.000366
213175_s_at	small nuclear ribonucleoprotein polypeptides B and B1	SNRPB	-1.9	7.35e-06	9.92e-05
219076_s_at	peroxisomal membrane protein 2, 22kDa	PXMP2	-1.9	2.04e-05	0.000195
212694_s_at	propionyl CoA carboxylase, beta polypeptide	PCCB	-1.9	8.6e-06	0.00011
212861_at	major facilitator superfamily domain containing 5	MFSD5	-1.9	3.45e-08	5.66e-06
213787_s_at	emopamil binding protein (sterol isomerase)	EBP	-1.9	4.34e-06	7.26e-05
218302_at	presenilin enhancer 2 homolog (C. elegans)	PSENEN	-1.9	1.19e-06	3.25e-05
212581_x_at	glyceraldehyde-3-phosphate dehydrogenase	GAPDH	-1.9	7.16e-06	9.82e-05
218773_s_at	methionine sulfoxide reductase B2	MSRB2	-1.9	3.46e-06	6.26e-05
210006_at	abhydrolase domain containing 14A	ABHD14A	-1.9	0.000283	0.00128
203189_s_at	NADH dehydrogenase (ubiquinone) Fe-S protein 8, 23kDa (NADH-coenzyme Q reductase)	NDUFS8	-1.9	2.35e-06	4.92e-05
202003_s_at	acetyl-CoA acyltransferase 2	ACAA2	-1.9	1.99e-05	0.000192
202282_at	hydroxysteroid (17-beta) dehydrogenase 10	HSD17B10	-1.9	5.29e-07	2.01e-05
203545_at	asparagine-linked glycosylation 8, alpha-1,3-glucosyltransferase homolog (S. cerevisiae)	ALG8	-1.9	3.31e-06	6.1e-05
204755_x_at	hepatic leukemia factor	HLF	-1.9	0.000448	0.00177
213736_at	Cytochrome c oxidase subunit Vb	COX5B	-1.9	7.94e-05	0.000511
205506_at	villin 1	VIL1	-1.9	1.37e-05	0.000151
213564_x_at	lactate dehydrogenase B	LDHB	-1.9	3.81e-06	6.58e-05
209605_at	thiosulfate sulfurtransferase (rhodanese)	TST	-2	0.000109	0.000637
205597_at	solute carrier family 44, member 4	SLC44A4	-2	1.04e-05	0.000125
AFFX-HUMGAPDH/M33197_5_at	glyceraldehyde-3-phosphate dehydrogenase	GAPDH	-2	4.39e-06	7.31e-05
200834_s_at	similar to ribosomal protein S21 /// ribosomal protein S21	LOC100291837 /// RPS21	-2	8.72e-06	0.00011
200922_at	KDEL (Lys-Asp-Glu-Leu) endoplasmic reticulum protein retention receptor 1	KDELR1	-2	1.7e-07	1.11e-05
208909_at	ubiquinol-cytochrome c reductase, Rieske iron-sulfur polypeptide 1	UQCRFS1	-2	8.69e-05	0.000546
213453_x_at	glyceraldehyde-3-phosphate dehydrogenase	GAPDH	-2	7.82e-06	0.000102
204238_s_at	chromosome 6 open reading frame 108	C6orf108	-2	5.16e-05	0.000375
205158_at	ribonuclease, RNase A family, 4	RNASE4	-2	1.22e-07	9.65e-06
211345_x_at	eukaryotic translation elongation factor 1 gamma /// terminal uridylyl transferase 1, U6 snRNA-specific	EEF1G /// TUT1	-2	1.8e-07	1.13e-05
222257_s_at	angiotensin I converting enzyme (peptidyl-dipeptidase A) 2	ACE2	-2	0.000776	0.00265
212874_at	hypothetical LOC100129500	LOC100129500	-2	6.79e-05	0.000456
207507_s_at	ATP synthase, H+ transporting, mitochondrial F0 complex, subunit C3 (subunit 9)	ATP5G3	-2	7.63e-07	2.48e-05
218007_s_at	ribosomal protein S27-like	RPS27L	-2	3.55e-06	6.35e-05
200620_at	transmembrane protein 59	TMEM59	-2	2.81e-05	0.000245
210544_s_at	aldehyde dehydrogenase 3 family, member A2	ALDH3A2	-2	6.71e-05	0.000453
201227_s_at	NADH dehydrogenase (ubiquinone) 1 beta subcomplex, 8, 19kDa	NDUFB8	-2	5.5e-06	8.44e-05
203116_s_at	ferrochelatase	FECH	-2	0.00051	0.00195
206527_at	4-aminobutyrate aminotransferase	ABAT	-2	0.000617	0.00223
201812_s_at	chromosome 4 open reading frame 46 /// translocase of outer mitochondrial membrane 7 homolog (yeast)	C4orf46 /// TOMM7	-2	1.58e-07	1.08e-05
208677_s_at	basigin (Ok blood group)	BSG	-2	9.22e-08	8.56e-06
208972_s_at	ATP synthase, H+ transporting, mitochondrial F0 complex, subunit C1 (subunit 9)	ATP5G1	-2	1.81e-06	4.14e-05
207439_s_at	solute carrier family 35 (UDP-galactose transporter), member A2	SLC35A2	-2	3.07e-06	5.81e-05
210149_s_at	ATP synthase, H+ transporting, mitochondrial F0 complex, subunit d	ATP5H	-2	1e-07	8.7e-06
201066_at	cytochrome c-1	CYC1	-2	3.71e-07	1.62e-05
217874_at	succinate-CoA ligase, alpha subunit	SUCLG1	-2	0.000135	0.000746
209248_at	growth hormone inducible transmembrane protein	GHITM	-2	6.11e-05	0.000422
211733_x_at	sterol carrier protein 2	SCP2	-2	0.000989	0.00315
218021_at	dehydrogenase/reductase (SDR family) member 4 /// dehydrogenase/reductase (SDR family) member 4 like 2	DHRS4 /// DHRS4L2	-2	0.000228	0.00109
200819_s_at	ribosomal protein S15	RPS15	-2	2e-06	4.43e-05
216381_x_at	aldo-keto reductase family 7, member A3 (aflatoxin aldehyde reductase)	AKR7A3	-2	0.00024	0.00113
209398_at	histone cluster 1, H1c	HIST1H1C	-2	3.14e-06	5.89e-05
220261_s_at	zinc finger, DHHC-type containing 4	ZDHHC4	-2	5.93e-08	7.27e-06
210165_at	deoxyribonuclease I	DNASE1	-2	0.000447	0.00177
217977_at	selenoprotein X, 1	SEPX1	-2	1.77e-05	0.000179
206799_at	secretoglobin, family 1D, member 2	SCGB1D2	-2	4.25e-05	0.000331
201094_at	ribosomal protein S29	RPS29	-2	4.28e-06	7.2e-05
200654_at	prolyl 4-hydroxylase, beta polypeptide	P4HB	-2	1.61e-07	1.08e-05
218025_s_at	peroxisomal D3,D2-enoyl-CoA isomerase	PECI	-2	1.77e-05	0.000178
203041_s_at	lysosomal-associated membrane protein 2	LAMP2	-2	5.07e-06	8.08e-05
208864_s_at	thioredoxin	TXN	-2	4.54e-07	1.82e-05
201808_s_at	endoglin	ENG	-2	2.16e-09	2.28e-06
218027_at	mitochondrial ribosomal protein L15	MRPL15	-2.1	1.23e-06	3.28e-05
209117_at	WW domain binding protein 2	WBP2	-2.1	1.01e-07	8.7e-06
202982_s_at	acyl-CoA thioesterase 1 /// acyl-CoA thioesterase 2	ACOT1 /// ACOT2	-2.1	0.000515	0.00196
218046_s_at	mitochondrial ribosomal protein S16	MRPS16	-2.1	8.07e-09	3.2e-06
213801_x_at	ribosomal protein SA	RPSA	-2.1	8.63e-06	0.00011
209036_s_at	malate dehydrogenase 2, NAD (mitochondrial)	MDH2	-2.1	5.98e-07	2.12e-05
213914_s_at	Spectrin, beta, non-erythrocytic 1	SPTBN1	-2.1	2.04e-05	0.000195
205412_at	acetyl-CoA acetyltransferase 1	ACAT1	-2.1	9.09e-06	0.000113
203136_at	Rab acceptor 1 (prenylated)	RABAC1	-2.1	3.62e-09	2.28e-06
205328_at	claudin 10	CLDN10	-2.1	0.00013	0.000724
202139_at	aldo-keto reductase family 7, member A2 (aflatoxin aldehyde reductase)	AKR7A2	-2.1	8.74e-05	0.000547
214287_s_at	Cyclin-dependent kinase 13	CDK13	-2.1	7.62e-06	0.000101
203930_s_at	microtubule-associated protein tau	MAPT	-2.1	0.000638	0.00228
203613_s_at	NADH dehydrogenase (ubiquinone) 1 beta subcomplex, 6, 17kDa	NDUFB6	-2.1	7.64e-06	0.000101
201568_at	ubiquinol-cytochrome c reductase, complex III subunit VII, 9.5kDa	UQCRQ	-2.1	1.75e-07	1.12e-05
208701_at	Amyloid beta (A4) precursor-like protein 2	APLP2	-2.1	3.56e-05	0.000292
205353_s_at	phosphatidylethanolamine binding protein 1	PEBP1	-2.1	3.14e-07	1.49e-05
220753_s_at	crystallin, lambda 1	CRYL1	-2.1	4.39e-06	7.31e-05
219138_at	ribosomal protein L14	RPL14	-2.1	1.32e-05	0.000148
200046_at	defender against cell death 1	DAD1	-2.1	2.4e-07	1.33e-05
200803_s_at	transmembrane BAX inhibitor motif containing 6	TMBIM6	-2.2	6.82e-07	2.27e-05
203126_at	inositol(myo)-1(or 4)-monophosphatase 2	IMPA2	-2.2	1.51e-08	4.73e-06
218213_s_at	chromosome 11 open reading frame 10	C11orf10	-2.2	4.4e-07	1.79e-05
201134_x_at	cytochrome c oxidase subunit VIIc	COX7C	-2.2	2.28e-06	4.82e-05
209224_s_at	NADH dehydrogenase (ubiquinone) 1 alpha subcomplex, 2, 8kDa	NDUFA2	-2.2	3.56e-07	1.61e-05
203571_s_at	chromosome 10 open reading frame 116	C10orf116	-2.2	0.000419	0.00169
209355_s_at	phosphatidic acid phosphatase type 2B	PPAP2B	-2.2	2.13e-07	1.22e-05
201931_at	electron-transfer-flavoprotein, alpha polypeptide	ETFA	-2.2	2.43e-06	5.03e-05
213642_at	---	---	-2.2	0.000488	0.00189
209759_s_at	dodecenoyl-CoA isomerase	DCI	-2.2	1.04e-07	8.8e-06
216554_s_at	---	---	-2.2	5.11e-06	8.11e-05
AFFX-HUMGAPDH/M33197_M_at	glyceraldehyde-3-phosphate dehydrogenase	GAPDH	-2.2	6.77e-07	2.27e-05
213658_at	---	---	-2.2	4.79e-05	0.000358
202110_at	cytochrome c oxidase subunit VIIb	COX7B	-2.2	3.24e-06	6.03e-05
202502_at	acyl-CoA dehydrogenase, C-4 to C-12 straight chain	ACADM	-2.2	0.000597	0.00218
216450_x_at	heat shock protein 90kDa beta (Grp94), member 1	HSP90B1	-2.2	9.34e-05	0.000571
221943_x_at	Ribosomal protein L38	RPL38	-2.2	0.000367	0.00154
203478_at	NADH dehydrogenase (ubiquinone) 1, subcomplex unknown, 1, 6kDa	NDUFC1	-2.2	5.24e-08	6.67e-06
201105_at	lectin, galactoside-binding, soluble, 1	LGALS1	-2.2	3.45e-05	0.000285
210524_x_at	---	---	-2.2	0.000943	0.00304
206963_s_at	N-acetyltransferase 8 (GCN5-related, putative) /// N-acetyltransferase 8B (GCN5-related, putative, gene/pseudogene)	NAT8 /// NAT8B	-2.2	8.93e-05	0.000554
201754_at	cytochrome c oxidase subunit VIc	COX6C	-2.2	1.37e-07	9.94e-06
203722_at	aldehyde dehydrogenase 4 family, member A1	ALDH4A1	-2.2	0.000337	0.00144
202090_s_at	ubiquinol-cytochrome c reductase, complex III subunit XI	UQCR11	-2.2	2.02e-06	4.43e-05
203381_s_at	apolipoprotein E	APOE	-2.2	0.000709	0.00246
204044_at	quinolinate phosphoribosyltransferase	QPRT	-2.2	7.58e-06	0.000101
218345_at	transmembrane protein 176A	TMEM176A	-2.2	1.83e-06	4.16e-05
211896_s_at	decorin	DCN	-2.2	1.02e-06	2.93e-05
221434_s_at	chromosome 14 open reading frame 156	C14orf156	-2.3	7.22e-08	7.97e-06
204348_s_at	adenylate kinase 3-like 1	AK3L1	-2.3	4.69e-05	0.000353
212044_s_at	Ribosomal protein L27a	RPL27A	-2.3	8.46e-05	0.000534
214261_s_at	alcohol dehydrogenase 6 (class V)	ADH6	-2.3	0.000332	0.00143
216591_s_at	succinate dehydrogenase complex, subunit C, integral membrane protein, 15kDa	SDHC	-2.3	7.54e-07	2.46e-05
202280_at	---	---	-2.3	1.79e-05	0.00018
204437_s_at	folate receptor 1 (adult)	FOLR1	-2.3	1.46e-05	0.000157
219869_s_at	solute carrier family 39 (zinc transporter), member 8	SLC39A8	-2.3	2.75e-06	5.44e-05
217491_x_at	cytochrome c oxidase subunit VIIc	COX7C	-2.3	1.1e-07	8.96e-06
211456_x_at	metallothionein 1 pseudogene 2	MT1P2	-2.3	0.000545	0.00204
218952_at	proprotein convertase subtilisin/kexin type 1 inhibitor	PCSK1N	-2.3	4.19e-05	0.000327
201900_s_at	aldo-keto reductase family 1, member A1 (aldehyde reductase)	AKR1A1	-2.3	6.7e-07	2.27e-05
210824_at	---	---	-2.3	1.56e-06	3.79e-05
206469_x_at	aldo-keto reductase family 7, member A3 (aflatoxin aldehyde reductase)	AKR7A3	-2.3	7.77e-05	0.000504
201432_at	catalase	CAT	-2.4	2.05e-05	0.000195
209301_at	carbonic anhydrase II	CA2	-2.4	1.89e-05	0.000185
215300_s_at	flavin containing monooxygenase 5	FMO5	-2.4	0.000249	0.00116
201322_at	ATP synthase, H+ transporting, mitochondrial F1 complex, beta polypeptide	ATP5B	-2.4	1.97e-08	4.73e-06
207542_s_at	aquaporin 1 (Colton blood group)	AQP1	-2.4	3.47e-06	6.26e-05
214200_s_at	Collagen, type VI, alpha 1	COL6A1	-2.4	1.8e-05	0.00018
200978_at	malate dehydrogenase 1, NAD (soluble)	MDH1	-2.4	1.31e-07	9.87e-06
214052_x_at	HLA-B associated transcript 2-like 2	BAT2L2	-2.4	1.83e-05	0.000182
213813_x_at	---	---	-2.4	0.000332	0.00143
214910_s_at	apolipoprotein M	APOM	-2.4	0.00038	0.00158
220801_s_at	hydroxyacid oxidase 2 (long chain)	HAO2	-2.5	0.000944	0.00304
205682_x_at	apolipoprotein M	APOM	-2.5	0.000339	0.00145
204430_s_at	solute carrier family 2 (facilitated glucose/fructose transporter), member 5	SLC2A5	-2.5	0.000543	0.00204
210397_at	defensin, beta 1	DEFB1	-2.5	0.000172	0.000883
212939_at	collagen, type VI, alpha 1	COL6A1	-2.5	9.14e-05	0.000561
217773_s_at	NADH dehydrogenase (ubiquinone) 1 alpha subcomplex, 4, 9kDa	NDUFA4	-2.5	3.19e-07	1.51e-05
210289_at	N-acetyltransferase 8 (GCN5-related, putative)	NAT8	-2.6	3.99e-05	0.000317
204347_at	adenylate kinase 3-like 1	AK3L1	-2.6	2.14e-05	0.000202
205694_at	tyrosinase-related protein 1	TYRP1	-2.6	6.73e-06	9.44e-05
207508_at	ATP synthase, H+ transporting, mitochondrial F0 complex, subunit C3 (subunit 9)	ATP5G3	-2.7	4.45e-08	6.16e-06
201119_s_at	cytochrome c oxidase subunit VIIIA (ubiquitous)	COX8A	-2.7	3.84e-08	5.68e-06
204760_s_at	nuclear receptor subfamily 1, group D, member 1 /// thyroid hormone receptor, alpha (erythroblastic leukemia viral (v-erb-a) oncogene homolog, avian)	NR1D1 /// THRA	-2.8	0.000427	0.00171
200908_s_at	ribosomal protein, large, P2	RPLP2	-2.8	2.16e-05	0.000202
201036_s_at	hydroxyacyl-CoA dehydrogenase	HADH	-2.8	1.81e-05	0.000181
216733_s_at	glycine amidinotransferase (L-arginine:glycine amidinotransferase)	GATM	-2.8	9.02e-05	0.000556
204290_s_at	aldehyde dehydrogenase 6 family, member A1	ALDH6A1	-2.8	4.49e-05	0.000344
202028_s_at	ribosomal protein L38	RPL38	-2.8	0.000142	0.000772
201171_at	ATPase, H+ transporting, lysosomal 9kDa, V0 subunit e1	ATP6V0E1	-2.9	9.52e-05	0.000579
218200_s_at	NADH dehydrogenase (ubiquinone) 1 beta subcomplex, 2, 8kDa	NDUFB2	-2.9	6.25e-08	7.28e-06
206672_at	aquaporin 2 (collecting duct)	AQP2	-2.9	0.000989	0.00315
213846_at	cytochrome c oxidase subunit VIIc	COX7C	-2.9	6.75e-09	2.83e-06
202740_at	aminoacylase 1	ACY1	-2.9	2.76e-05	0.000242
216599_x_at	solute carrier family 22 (organic anion transporter), member 6	SLC22A6	-2.9	9.74e-05	0.000587
217294_s_at	enolase 1, (alpha)	ENO1	-2.9	1.48e-08	4.73e-06
204429_s_at	solute carrier family 2 (facilitated glucose/fructose transporter), member 5	SLC2A5	-3	0.000196	0.000974
217973_at	dicarbonyl/L-xylulose reductase	DCXR	-3	0.000308	0.00136
217165_x_at	metallothionein 1F	MT1F	-3	0.000221	0.00106
211668_s_at	plasminogen activator, urokinase	PLAU	-3.1	1.82e-06	4.16e-05
213350_at	Ribosomal protein S11	RPS11	-3.3	9.64e-07	2.87e-05
214149_s_at	ATPase, H+ transporting, lysosomal 9kDa, V0 subunit e1	ATP6V0E1	-4.5	5.59e-06	8.54e-05
214423_x_at	Aldolase B, fructose-bisphosphate	ALDOB	-4.6	5.69e-06	8.54e-05
212883_at	hypothetical LOC100129500	LOC100129500	-4.9	3.64e-06	6.41e-05
214424_s_at	Aldolase B, fructose-bisphosphate	ALDOB	-5.7	3.94e-06	6.75e-05
216600_x_at	Aldolase B, fructose-bisphosphate	ALDOB	-5.7	2.2e-06	4.71e-05
